# Supplementary material for: Comparative secretome analysis suggests low plant cell wall degrading capacity in Frankia symbionts
Source: BMC Genomics. 2008 Jan 28;9:47. doi: 10.1186/1471-2164-9-47 (PMC2266912; doi:10.1186/1471-2164-9-47)
Supplement: Additional File 1 — Secretion machinery genes. This table lists the genes encoding secretion machinery components in the three Frankia genomes. [file 1471-2164-9-47-S1.xls]

## Sheet: Add_file_1
Additional File 1. Secretion machinery genes
			CcI3 gi	ACN gi	EAN gi
Sec Pathway	SecA		86739480	111220763	158317582
	SecD		86740079	111221578	158316898
	SecE		86739280	FRAAL1063*	158317805
	SecF		86740080	111221579	158316897
	SecG		86740345	111223975	158313901
	SecY		86739315	111220566	158317771
	YajC		86740078	111221576	158316899
	Signal peptidase I		86742270	111225147	158313005
	Ffh (SRP protein)		86742276	111225152	158312999
	FtsY		86742277	111225154	158312998
Tat Pathway	TatA/E		86741002	111223121	158315462
	TatA/E		86741298	111222301	158316632
	TatA/E		x	x	158316156
	TatB		86742508	111225432	158312741
	TatC		86741297	111222302	158316631
Type II secretion (T2S)	Type II protein E†		86742972	111225901	158312182
	Type II protein E†		86739492	111220776	158317570
	Type II protein E†		86740441	x	158314422
	Type II protein E†		86742018	x	158313206
	Type II protein‡		86742973	111225902	158312181
	Type II protein		86739493	111220777	158317569
	Type II protein‡		86739494	111220778	158317568
	Type II protein		86740439	x	158314420
	Type II protein		86742016	x	158313208
Type IV secretion (T4S)	similar to VirB4		86738757	111219539	158319015
	similar to VirB4		86740398	x	158314376
	similar to VirB4		x	x	158314568
	similar to VirB4		x	x	158318460
	similar to VirD4		86739619	x	158318461
	similar to VirD4		86740399	x	158314377
	similar to VirD4		x	x	158314569
	similar to VirD4		86741991	x	158313226
	similar to VirD4		86741057	x	x
*no gi number in NCBI database; gene ID from 2006 version of ACN genome, available through MaGe [29].
† also annotated as Flp pilus assembly protein ATPase CpaF, TadA subfamily
‡ also annotated as Flp pilus assembly protein TadC
