# Supplementary material for: Comparative secretome analysis suggests low plant cell wall degrading capacity in Frankia symbionts
Source: BMC Genomics. 2008 Jan 28;9:47. doi: 10.1186/1471-2164-9-47 (PMC2266912; doi:10.1186/1471-2164-9-47)
Supplement: Additional File 2 — Individual Frankia secretomes. This table lists the proteins in each Frankia genome predicted to contain a signal peptide by both SignalP methods (NN and HMM), and with 0–2 trans-membrane domains predicted by TMHMM. [file 1471-2164-9-47-S2.xls]

## Sheet: CcI3
Additional File 2. Individual Frankia secretomes
The following proteins were predicted by both SignalP 3.0 methods, neural networks and hidden Markov models (NN and HMM)
to have signal peptides. These were also predicted to contain between 0-2 transmembrane domains (TMDs) by TMHMM.
The lists of proteins predicted to to have signal peptides by only one SignalP method (NN or HMM) is available upon request.
A. Strain CcI3 (197 proteins)
SignalP	Functional category	CcI3 gi	Annotation
NN + HMM	Cell wall/growth	86742989	ATP-dependent metalloprotease FtsH
NN + HMM	Cell wall/growth	86740063	cell wall hydrolase/autolysin
NN + HMM	Cell wall/growth	86742986	D-alanyl-D-alanine carboxypeptidase/D-alanyl-D-alanine-endopeptidase
NN + HMM	Cell wall/growth	86740618	OmpA/MotB
NN + HMM	Cell wall/growth	86743215	parB-like partition proteins
NN + HMM	Cell wall/growth	86743109	Peptidoglycan glycosyltransferase
NN + HMM	Cell wall/growth	86741674	Peptidoglycan-binding domain 1
NN + HMM	Cell wall/growth	86742138	putative lipoprotein
NN + HMM	Cell wall/growth	86739919	Rod shape-determining protein MreC
NN + HMM	Cell wall/growth	86742601	Septum formation initiator
NN + HMM	Cell wall/growth	86739377	Serine-type D-Ala-D-Ala carboxypeptidase
NN + HMM	Cell wall/growth	86742920	Transglycosylase-like
NN + HMM	Cell wall/growth	86743040	Transglycosylase-like
NN + HMM	Cell wall/growth	86743041	Transglycosylase-like
NN + HMM	Hydrolase	86741921	alpha/beta hydrolase fold
NN + HMM	Hydrolase	86742522	glycoside hydrolase, family 16
NN + HMM	Hydrolase	86741945	glycoside hydrolase, family 26
NN + HMM	Hydrolase	86740691	peptidase S1 and S6, chymotrypsin/Hap
NN + HMM	Hydrolase	86742624	peptidase S8 and S53, subtilisin, kexin, sedolisin
NN + HMM	Hydrolase	86738795	Poly(3-hydroxybutyrate) depolymerase-like
NN + HMM	Hydrolase	86739947	Poly(3-hydroxybutyrate) depolymerase-like
NN + HMM	Hydrolase	86743135	polyhydroxybutyrate depolymerase
NN + HMM	Hydrolase	86741028	putative protease
NN + HMM	Hydrolase	86738753	secretory lipase
NN + HMM	Metabolism	86742309	2-isopropylmalate synthase/homocitrate synthase
NN + HMM	Metabolism	86740746	2-polyprenyl-6-methoxyphenol hydroxylase and related FAD-dependent oxidoreductases-like
NN + HMM	Metabolism	86742524	4Fe-4S ferredoxin, iron-sulfur binding
NN + HMM	Metabolism	86740209	4'-phosphopantetheinyl transferase
NN + HMM	Metabolism	86741980	6-phosphogluconate dehydrogenase, NAD-binding
NN + HMM	Metabolism	86739824	acyl transferase region
NN + HMM	Metabolism	86742499	Alkaline phosphatase
NN + HMM	Metabolism	86739476	amidophosphoribosyltransferases-like
NN + HMM	Metabolism	86739994	diguanylate cyclase/phosphodiesterase (GGDEF & EAL domains)
NN + HMM	Metabolism	86740326	DNA polymerase I
NN + HMM	Metabolism	86742982	DNA-directed DNA polymerase
NN + HMM	Metabolism	86740098	FAD dependent oxidoreductase
NN + HMM	Metabolism	86741600	ferredoxin-dependent glutamate synthase
NN + HMM	Metabolism	86738950	FMN-binding
NN + HMM	Metabolism	86741128	glycerophosphoryl diester phosphodiesterase
NN + HMM	Metabolism	86739182	glycine cleavage T protein (aminomethyl transferase)
NN + HMM	Metabolism	86740007	glycosyl transferase, family 2
NN + HMM	Metabolism	86741971	K+ transporting ATPase, KdpC subunit
NN + HMM	Metabolism	86740273	lipopolysaccharide biosynthesis
NN + HMM	Metabolism	86742615	lipopolysaccharide biosynthesis
NN + HMM	Metabolism	86742607	MazG family protein
NN + HMM	Metabolism	86742205	metal dependent phosphohydrolase
NN + HMM	Metabolism	86742423	Methyltransferase type 11
NN + HMM	Metabolism	86741365	N-6 DNA methylase
NN + HMM	Metabolism	86739194	NAD-dependent epimerase/dehydratase
NN + HMM	Metabolism	86741929	Phosphoglycerate mutase
NN + HMM	Metabolism	86741647	Pirin-like
NN + HMM	Metabolism	86738783	poly-gamma-glutamate biosynthesis protein
NN + HMM	Metabolism	86739748	polysaccharide deacetylase
NN + HMM	Metabolism	86740345	preprotein translocase, SecG subunit
NN + HMM	Metabolism	86740444	putative ATP/GTP-binding protein
NN + HMM	Metabolism	86741281	putative phosphoesterase
NN + HMM	Metabolism	86741325	putative RecB family exonuclease
NN + HMM	Metabolism	86738919	secretion protein HlyD
NN + HMM	Metabolism	86739531	short-chain dehydrogenase/reductase SDR
NN + HMM	Metabolism	86739884	Stage II sporulation E
NN + HMM	Metabolism	86740887	sulfatase
NN + HMM	Metabolism	86741563	superoxide dismutase, copper/zinc binding
NN + HMM	Metabolism	86739099	thiamine biosynthesis protein ThiC
NN + HMM	Metabolism	86739813	transposase IS66
NN + HMM	Metabolism	86740398	Type IV secretory pathway VirB4 components-like
NN + HMM	Metabolism	86740906	YceI
NN + HMM	Regulation	86739025	periplasmic sensor signal transduction histidine kinase
NN + HMM	Regulation	86739036	periplasmic sensor signal transduction histidine kinase
NN + HMM	Regulation	86741065	periplasmic sensor signal transduction histidine kinase
NN + HMM	Regulation	86741096	periplasmic sensor signal transduction histidine kinase
NN + HMM	Regulation	86741547	periplasmic sensor signal transduction histidine kinase
NN + HMM	Regulation	86742154	Protein-tyrosine kinase
NN + HMM	Regulation	86742403	transcription termination factor Rho
NN + HMM	Regulation	86740221	transcriptional regulator, MerR family
NN + HMM	Regulation	86739419	transcriptional regulator, TetR family
NN + HMM	Regulation	86740783	transcriptional regulator, TetR family
NN + HMM	Solute-binding	86742252	ABC transporter, substrate-binding protein, aliphatic sulphonates
NN + HMM	Solute-binding	86739057	Extracellular ligand-binding receptor
NN + HMM	Solute-binding	86740324	Extracellular ligand-binding receptor
NN + HMM	Solute-binding	86740325	Extracellular ligand-binding receptor
NN + HMM	Solute-binding	86741514	Extracellular ligand-binding receptor
NN + HMM	Solute-binding	86739179	extracellular solute-binding protein, family 1
NN + HMM	Solute-binding	86741521	extracellular solute-binding protein, family 1
NN + HMM	Solute-binding	86739470	extracellular solute-binding protein, family 3
NN + HMM	Solute-binding	86741119	extracellular solute-binding protein, family 3
NN + HMM	Solute-binding	86742202	extracellular solute-binding protein, family 3
NN + HMM	Solute-binding	86740346	extracellular solute-binding protein, family 5
NN + HMM	Solute-binding	86741456	extracellular solute-binding protein, family 5
NN + HMM	Solute-binding	86741101	molybdenum ABC transporter, periplasmic molybdate-binding protein
NN + HMM	Solute-binding	86742914	periplasmic binding protein
NN + HMM	Solute-binding	86742940	Periplasmic phosphate binding protein
NN + HMM	Solute-binding	86741175	periplasmic solute binding protein
NN + HMM	Solute-binding	86738968	putative sulfonate binding protein precursor
NN + HMM	Solute-binding	86739077	TRAP-type uncharacterized transport system periplasmic component-like
NN + HMM	Hypothetical	86741662	Allergen V5/Tpx-1 related
NN + HMM	Hypothetical	86739266	CG32656 gene product from transcript CG32656-RA
NN + HMM	Hypothetical	86742209	DEAD/DEAH box helicase-like
NN + HMM	Hypothetical	86740676	ErfK/YbiS/YcfS/YnhG
NN + HMM	Hypothetical	86742935	HhH-GPD
NN + HMM	Hypothetical	86738777	hypothetical protein Francci3_0054
NN + HMM	Hypothetical	86738800	hypothetical protein Francci3_0077
NN + HMM	Hypothetical	86738860	hypothetical protein Francci3_0137
NN + HMM	Hypothetical	86738878	hypothetical protein Francci3_0156
NN + HMM	Hypothetical	86738884	hypothetical protein Francci3_0163
NN + HMM	Hypothetical	86738894	hypothetical protein Francci3_0173
NN + HMM	Hypothetical	86738909	hypothetical protein Francci3_0189
NN + HMM	Hypothetical	86738916	hypothetical protein Francci3_0197
NN + HMM	Hypothetical	86739066	hypothetical protein Francci3_0350
NN + HMM	Hypothetical	86739423	hypothetical protein Francci3_0710
NN + HMM	Hypothetical	86739473	hypothetical protein Francci3_0760
NN + HMM	Hypothetical	86739490	hypothetical protein Francci3_0777
NN + HMM	Hypothetical	86739501	hypothetical protein Francci3_0788
NN + HMM	Hypothetical	86739565	hypothetical protein Francci3_0852
NN + HMM	Hypothetical	86739586	hypothetical protein Francci3_0873
NN + HMM	Hypothetical	86739601	hypothetical protein Francci3_0888
NN + HMM	Hypothetical	86739687	hypothetical protein Francci3_0974
NN + HMM	Hypothetical	86739752	hypothetical protein Francci3_1041
NN + HMM	Hypothetical	86739771	hypothetical protein Francci3_1060; putative glycosidase
NN + HMM	Hypothetical	86739779	hypothetical protein Francci3_1068
NN + HMM	Hypothetical	86739793	hypothetical protein Francci3_1082
NN + HMM	Hypothetical	86739877	hypothetical protein Francci3_1169
NN + HMM	Hypothetical	86739895	hypothetical protein Francci3_1187
NN + HMM	Hypothetical	86739901	hypothetical protein Francci3_1194
NN + HMM	Hypothetical	86739931	hypothetical protein Francci3_1224
NN + HMM	Hypothetical	86739987	hypothetical protein Francci3_1280
NN + HMM	Hypothetical	86739998	hypothetical protein Francci3_1292
NN + HMM	Hypothetical	86740316	hypothetical protein Francci3_1611
NN + HMM	Hypothetical	86740363	hypothetical protein Francci3_1658
NN + HMM	Hypothetical	86740395	hypothetical protein Francci3_1690
NN + HMM	Hypothetical	86740413	hypothetical protein Francci3_1708
NN + HMM	Hypothetical	86740438	hypothetical protein Francci3_1733
NN + HMM	Hypothetical	86740445	hypothetical protein Francci3_1740
NN + HMM	Hypothetical	86740489	hypothetical protein Francci3_1784
NN + HMM	Hypothetical	86740490	hypothetical protein Francci3_1785
NN + HMM	Hypothetical	86740604	hypothetical protein Francci3_1899
NN + HMM	Hypothetical	86740675	hypothetical protein Francci3_1972
NN + HMM	Hypothetical	86740714	hypothetical protein Francci3_2011
NN + HMM	Hypothetical	86740760	hypothetical protein Francci3_2058
NN + HMM	Hypothetical	86740797	hypothetical protein Francci3_2096
NN + HMM	Hypothetical	86740875	hypothetical protein Francci3_2176
NN + HMM	Hypothetical	86740886	hypothetical protein Francci3_2188
NN + HMM	Hypothetical	86740903	hypothetical protein Francci3_2205
NN + HMM	Hypothetical	86740933	hypothetical protein Francci3_2236
NN + HMM	Hypothetical	86741005	hypothetical protein Francci3_2308
NN + HMM	Hypothetical	86741017	hypothetical protein Francci3_2320
NN + HMM	Hypothetical	86741105	hypothetical protein Francci3_2409
NN + HMM	Hypothetical	86741270	hypothetical protein Francci3_2579
NN + HMM	Hypothetical	86741275	hypothetical protein Francci3_2584
NN + HMM	Hypothetical	86741299	hypothetical protein Francci3_2608
NN + HMM	Hypothetical	86741387	hypothetical protein Francci3_2697; putative xylanase
NN + HMM	Hypothetical	86741416	hypothetical protein Francci3_2727
NN + HMM	Hypothetical	86741425	hypothetical protein Francci3_2736
NN + HMM	Hypothetical	86741460	hypothetical protein Francci3_2771
NN + HMM	Hypothetical	86741470	hypothetical protein Francci3_2782
NN + HMM	Hypothetical	86741531	hypothetical protein Francci3_2844
NN + HMM	Hypothetical	86741586	hypothetical protein Francci3_2899
NN + HMM	Hypothetical	86741630	hypothetical protein Francci3_2943
NN + HMM	Hypothetical	86741684	hypothetical protein Francci3_2998
NN + HMM	Hypothetical	86741735	hypothetical protein Francci3_3049
NN + HMM	Hypothetical	86741840	hypothetical protein Francci3_3154
NN + HMM	Hypothetical	86741924	hypothetical protein Francci3_3238
NN + HMM	Hypothetical	86741936	hypothetical protein Francci3_3250
NN + HMM	Hypothetical	86742020	hypothetical protein Francci3_3334
NN + HMM	Hypothetical	86742021	hypothetical protein Francci3_3335
NN + HMM	Hypothetical	86742115	hypothetical protein Francci3_3432
NN + HMM	Hypothetical	86742170	hypothetical protein Francci3_3488
NN + HMM	Hypothetical	86742171	hypothetical protein Francci3_3489
NN + HMM	Hypothetical	86742247	hypothetical protein Francci3_3566
NN + HMM	Hypothetical	86742567	hypothetical protein Francci3_3888
NN + HMM	Hypothetical	86742633	hypothetical protein Francci3_3954
NN + HMM	Hypothetical	86742731	hypothetical protein Francci3_4052
NN + HMM	Hypothetical	86742752	hypothetical protein Francci3_4075
NN + HMM	Hypothetical	86742829	hypothetical protein Francci3_4152
NN + HMM	Hypothetical	86742932	hypothetical protein Francci3_4257
NN + HMM	Hypothetical	86742966	hypothetical protein Francci3_4291
NN + HMM	Hypothetical	86743068	hypothetical protein Francci3_4393
NN + HMM	Hypothetical	86743095	hypothetical protein Francci3_4420
NN + HMM	Hypothetical	86743137	hypothetical protein Francci3_4462
NN + HMM	Hypothetical	86743207	hypothetical protein Francci3_4532
NN + HMM	Hypothetical	86741360	integral membrane protein
NN + HMM	Hypothetical	86738890	Kelch repeat protein
NN + HMM	Hypothetical	86738764	NLP/P60
NN + HMM	Hypothetical	86742852	nuclear export factor GLE1
NN + HMM	Hypothetical	86740277	Parallel beta-helix repeat protein; SCOP: Pectin lyase-like
NN + HMM	Hypothetical	86742463	PDZ/DHR/GLGF
NN + HMM	Hypothetical	86740315	protein of unknown function DUF305
NN + HMM	Hypothetical	86743187	protein of unknown function DUF323
NN + HMM	Hypothetical	86740110	protein of unknown function DUF58
NN + HMM	Hypothetical	86739223	putative secreted protein
NN + HMM	Hypothetical	86741901	putative secreted protein
NN + HMM	Hypothetical	86741610	putative transmembrane protein
NN + HMM	Hypothetical	86742087	Tat-translocated enzyme
NN + HMM	Hypothetical	86739683	Twin-arginine translocation pathway signal
NN + HMM	Hypothetical	86742088	Twin-arginine translocation pathway signal
NN + HMM	Hypothetical	86742105	Twin-arginine translocation pathway signal
NN + HMM	Hypothetical	86740996	von Willebrand factor, type A
NN + HMM	Hypothetical	86741605	von Willebrand factor, type A

## Sheet: ACN
Additional File 2. Individual Frankia secretomes, cont.
The following proteins were predicted by both SignalP 3.0 methods, neural networks and hidden Markov models (NN and HMM)
to have signal peptides. These were also predicted to contain between 0-2 transmembrane domains (TMDs) by TMHMM.
The lists of proteins predicted to to have signal peptides by only one SignalP method (NN or HMM) is available upon request.
B. Strain ACN (279 proteins)
SignalP	Functional category	ACN gi	Annotation
NN + HMM	Cell wall/growth	111225921	Cell division protein FtsH (ATP-dependent zinc-metallo protease)
NN + HMM	Cell wall/growth	111224774	Glycine-rich cell wall structural protein precursor (partial match)
NN + HMM	Cell wall/growth	111225992	hypothetical protein; putative signal peptide; putative Lysozyme-like domain
NN + HMM	Cell wall/growth	111223898	hypothetical protein; putative signal peptide; putative OmpA/MotB domain
NN + HMM	Cell wall/growth	111225991	N-acetylmuramoyl-L-alanine amidase (Autolysin)
NN + HMM	Cell wall/Growth	111225208*	penicillin-binding protein, transpeptidase*
NN + HMM	Cell wall/Growth	111224313*	Peptidoglycan-binding domain 1*
NN + HMM	Cell wall/growth	111220633	Putative D-alanyl-D-alanine carboxypeptidase (partial match)
NN + HMM	Cell wall/growth	111224880	Putative lipoprotein
NN + HMM	Cell wall/growth	111225862	putative lipoprotein
NN + HMM	Cell wall/growth	111225850	putative membrane-bound lytic murein transglycosylase E
NN + HMM	Cell wall/growth	111226086	Putative penicillin-binding protein PbpA
NN + HMM	Cell wall/growth	111225025	Putative secreted transglycosylase (partial)
NN + HMM	Hydrolase	111220352	Glycoside hydrolase, family 3, N-terminal
NN + HMM	Hydrolase	111222591	hypothetical protein; putative (Trans)glycosidases domain
NN + HMM	Hydrolase	111225845	Hypothetical protein; putative Lactonizing lipase precursor
NN + HMM	Hydrolase	111222700	hypothetical protein; putative Lipase domain
NN + HMM	Hydrolase	111221236	hypothetical protein; putative secreted glycosidase
NN + HMM	Hydrolase	111225604	hypothetical protein; putative signal peptide; putative serine protease
NN + HMM	Hydrolase	111224342	Lipase (partial match)
NN + HMM	Hydrolase	111223367*	peptidase S1 and S6, chymotrypsin/Hap*
NN + HMM	Hydrolase	111224419	Putative alkaline serine protease
NN + HMM	Hydrolase	111221879	putative feruloyl esterase B precursor (Ferulic acid esterase B; putative signal peptide
NN + HMM	Hydrolase	111223066	putative glucosidase
NN + HMM	Hydrolase	111221161	putative glycosyl hydrolase
NN + HMM	Hydrolase	111223109	putative lipase
NN + HMM	Hydrolase	111225140	Putative peptidase (partial match)
NN + HMM	Hydrolase	111220334	putative xylanase
NN + HMM	Hydrolase	111222228	putative xylanase; putative signal peptide
NN + HMM	Hydrolase	111219534*	secretory lipase*
NN + HMM	Metabolism	111225865	A/G-specific adenine glycosylase
NN + HMM	Metabolism	111220529	Aspartate aminotransferase (Transaminase A) (ASPAT)
NN + HMM	Metabolism	111222782	Cadmium-induced protein cadI (partial match)
NN + HMM	Metabolism	111222866	Cytochrome P450 like protein
NN + HMM	Metabolism	111225912	DNA topoisomerase I (Omega-protein) (Relaxing enzyme) (Untwisting enzyme) (Swivelase)
NN + HMM	Metabolism	111222862	Glycerophosphoryl diester phosphodiesteraseglycerophosphoryl diester phosphodiesterase
NN + HMM	Metabolism	111223769	hypothetical protein; putative NTF2-like domain
NN + HMM	Metabolism	111220253	hypothetical protein; putative PE_PGRS family protein
NN + HMM	Metabolism	111222947	hypothetical protein; putative RCC1 repeats and reductase domains
NN + HMM	Metabolism	111219845	hypothetical protein; putative signal peptide; galactose oxidase domain
NN + HMM	Metabolism	111223740	hypothetical protein; putative signal peptide; putative Cytochrome c heme-binding site
NN + HMM	Metabolism	111222900	hypothetical protein; putative signal peptide; putative dioxygenase domain
NN + HMM	Metabolism	111225485	hypothetical protein; putative signal peptide; putative DNA recombination protein protein (RmuC-like ).
NN + HMM	Metabolism	111225808	hypothetical protein; putative signal peptide; putative IMP dehydrogenase domain
NN + HMM	Metabolism	111225592	hypothetical protein; putative signal peptide; putative Lipopolysaccharide biosynthesis domain
NN + HMM	Metabolism	111226197	hypothetical protein; putative signal peptide; putative LysR regulatory protein domain
NN + HMM	Metabolism	111223867	hypothetical protein; putative signal peptide; putative PRICHEXTENSN domains
NN + HMM	Metabolism	111220317	hypothetical protein; putative signal peptide; putative Pyridoxine 5'-phosphate synthase domain
NN + HMM	Metabolism	111224991	Hypothetical protein; putative TolB protein precursor
NN + HMM	Metabolism	111221641	isoleucyl-tRNA synthetase
NN + HMM	Metabolism	111220444*	NAD-dependent epimerase/dehydratase*
NN + HMM	Metabolism	111222297	Peptidyl-prolyl cis-trans isomerase (PPIase) (Rotamase) (partial match)
NN + HMM	Metabolism	111225225	Probable oxidoreductase protein
NN + HMM	Metabolism	111225076	Putative [phospho]hydrolase (HAD superfamily). Putative signal peptide.
NN + HMM	Metabolism	111222635	putative acid phosphatase
NN + HMM	Metabolism	111223678	putative aldehyde dehydrogenase
NN + HMM	Metabolism	111222944	putative amino acid ABC transporter
NN + HMM	Metabolism	111223706	putative copper resistance protein (partial match)
NN + HMM	Metabolism	111222570	putative Dehydrogenase (partial)
NN + HMM	Metabolism	111222908	putative Formyl-CoA transferase
NN + HMM	Metabolism	111223534	putative glutathione S-transferase enzyme with thioredoxin-like domain
NN + HMM	Metabolism	111223268	Putative glycolate oxidoreductase (partial match)
NN + HMM	Metabolism	111223825	Putative IS605 family transposase
NN + HMM	Metabolism	111223384	Putative membrane component of an ABC-transporter
NN + HMM	Metabolism	111225612	putative membrane protein
NN + HMM	Metabolism	111222332	putative modular polyketide synthase
NN + HMM	Metabolism	111223683	putative multicopper oxidase; putative signal peptide
NN + HMM	Metabolism	111224929	putative NADPH-dependent FMN reductase
NN + HMM	Metabolism	111223507	putative non-ribosomal peptide synthetase; putative signal peptide
NN + HMM	Metabolism	111222737	putative oxidoreductase
NN + HMM	Metabolism	111224664	putative oxidoreductase; short-chain dehydrogenase/reductase
NN + HMM	Metabolism	111225801	putative PE-PGRS family protein
NN + HMM	Metabolism	111223975	Putative preprotein translocase SecG subunit
NN + HMM	Metabolism	111221054	putative Rieske iron sulphur protein
NN + HMM	Metabolism	111221481	putative S-adenosyl-L-methionine-dependent methyltransferases; putative signal peptide
NN + HMM	Metabolism	111221046	putative Sco1/SenC family protein; putative signal peptide
NN + HMM	Metabolism	111223520	putative secreted phosphohydrolase
NN + HMM	Metabolism	111219913	putative Short-chain dehydrogenase/reductase
NN + HMM	Metabolism	111222150	Putative sodium/proton antiporter (partial)
NN + HMM	Metabolism	111222637	Putative TolB-like translocation protein; putative signal peptide
NN + HMM	Metabolism	111223556	Putative transmembrane efflux protein
NN + HMM	Metabolism	111226171	Putative transmembrane transport protein
NN + HMM	Metabolism	111224594	Riboflavin biosynthesis protein ribA [Includes: GTP cyclohydrolase II; 3,4-dihydroxy-2-butanone 4-phosphate synthase (DHBP synthase)]
NN + HMM	Metabolism	111225298	Threonine synthase
NN + HMM	Metabolism	111221625*	UDP-N-acetylmuramyl-tripeptide synthetases*
NN + HMM	Regulation	111223658	Putative HTH-type transcriptional regulator
NN + HMM	Regulation	111223594	Putative hybrid sensor histidine kinase/response regulator
NN + HMM	Regulation	111220688	Putative membrane-bound transcriptional regulator
NN + HMM	Regulation	111221256	Putative sensor-like histidine kinase
NN + HMM	Regulation	111219977	putative sensor-like histidine kinase
NN + HMM	Regulation	111222574	putative TetR family transcriptional regulator (partial match)
NN + HMM	Regulation	111225887	Putative translation initiation inhibitor; putative signal peptide.
NN + HMM	Regulation	111223229	putative transmembrane sensory transduction histidine kinase for metal resistance
NN + HMM	Regulation	111223450	putative two-component sensor kinase
NN + HMM	Regulation	111221292	putative two-component system sensor
NN + HMM	Regulation	111220158	Putative two-component system sensor kinase PhoR
NN + HMM	Regulation	111224394	Putative two-component system sensor kinase; putative signal peptide
NN + HMM	Regulation	111225020	Putative tyrosine-protein kinase
NN + HMM	Solute-binding	111224229	ABC peptide transporter; membrane component
NN + HMM	Solute-binding	111219832	ABC transporter oligopeptide binding protein
NN + HMM	Solute-binding	111225129*	ABC transporter, substrate-binding protein, aliphatic sulphonates*
NN + HMM	Solute-binding	111224977*	ABC-type branched-chain amino acid transport systems periplasmic component-like*
NN + HMM	Solute-binding	111222240	dipeptide-binding lipoprotein
NN + HMM	Solute-binding	111220204*	Extracellular ligand-binding receptor*
NN + HMM	Solute-binding	111223750*	Extracellular ligand-binding receptor*
NN + HMM	Solute-binding	111224758	Hypothetical protein; Putative binding-protein-dependent transport protein
NN + HMM	Solute-binding	111222621	hypothetical protein; putative signal peptide; putative Sugar binding protein of ABC transporter
NN + HMM	Solute-binding	111223505	Putative ABC transporter
NN + HMM	Solute-binding	111223841	putative ABC transporter dipeptide/oligopeptide binding protein
NN + HMM	Solute-binding	111223300	putative ABC transporter glutamine-binding protein GlnH
NN + HMM	Solute-binding	111223492	putative ABC transporter oligopeptide binding protein
NN + HMM	Solute-binding	111221811	putative ABC transporter substrate-binding protein
NN + HMM	Solute-binding	111223273	putative ABC transporter, membrane binding protein
NN + HMM	Solute-binding	111223974	Putative ABC-type transport system, membrane component
NN + HMM	Solute-binding	111224007	putative branched chain amino acid binding protein precursor.
NN + HMM	Solute-binding	111222939	putative branched-chain amino acid ABC transporter, amino acid-binding protein
NN + HMM	Solute-binding	111222780	Putative branched-chain amino acid transport system substrate-binding protein precursor
NN + HMM	Solute-binding	111222806	Putative branched-chain amino acid transport system substrate-binding protein precursor
NN + HMM	Solute-binding	111224188	Putative dipeptide ABC transporter precursor, membrane component
NN + HMM	Solute-binding	111225073	putative glutamate binding protein of ABC transporter system
NN + HMM	Solute-binding	111221798	putative glutamate synthase(ferredoxin)
NN + HMM	Solute-binding	111220935	putative Leu/Ile/Val/Thr-binding protein precursor; putative signal peptide
NN + HMM	Solute-binding	111223762	Putative sugar ABC transporter, sugar-binding protein
NN + HMM	Solute-binding	111220428	Putative sugar transporter sugar binding protein
NN + HMM	Solute-binding	111220076*	putative sulfonate binding protein precursor*
NN + HMM	Solute-binding	111220233*	TRAP-type uncharacterized transport system periplasmic component-like*
NN + HMM	Hypothetical	111223676*	hypothetical protein Francci3_2782*
NN + HMM	Hypothetical	111220368	conserved hypothetical protein
NN + HMM	Hypothetical	111226215	conserved hypothetical protein
NN + HMM	Hypothetical	111224150	conserved hypothetical protein
NN + HMM	Hypothetical	111221619	Conserved hypothetical protein
NN + HMM	Hypothetical	111225980	Conserved hypothetical protein (putative integral membrane protein); putative Cation-transporting P-type ATPase B
NN + HMM	Hypothetical	111222704	conserved hypothetical protein; Glycine-rich protein
NN + HMM	Hypothetical	111225018	conserved hypothetical protein; putative exported protein; putative collagen
NN + HMM	Hypothetical	111220728	conserved hypothetical protein; putative signal peptide
NN + HMM	Hypothetical	111220856	conserved hypothetical protein; putative signal peptide
NN + HMM	Hypothetical	111223622	conserved hypothetical protein; putative signal peptide
NN + HMM	Hypothetical	111225003	Conserved hypothetical protein; putative signal peptide
NN + HMM	Hypothetical	111219812	conserved hypothetical protein; putative signal peptide
NN + HMM	Hypothetical	111221601	conserved hypothetical protein; putative signal peptide
NN + HMM	Hypothetical	111223579	conserved hypothetical protein; putative signal peptide
NN + HMM	Hypothetical	111224411	conserved hypothetical protein; putative signal peptide
NN + HMM	Hypothetical	111225061	conserved hypothetical protein; putative signal peptide
NN + HMM	Hypothetical	111225484	conserved hypothetical protein; putative signal peptide
NN + HMM	Hypothetical	111225986	Conserved hypothetical protein; putative signal peptide
NN + HMM	Hypothetical	111224903	conserved hypothetical protein; putative signal peptide
NN + HMM	Hypothetical	111225918	conserved hypothetical protein; putative signal peptide; putative Penicillin-binding protein 6 [Precursor] (D-alanyl-D-alanine carboxypeptidase fraction C (dacC)
NN + HMM	Hypothetical	111222514	hypothetical protein
NN + HMM	Hypothetical	111223083	hypothetical protein
NN + HMM	Hypothetical	111223746	hypothetical protein
NN + HMM	Hypothetical	111224994	hypothetical protein
NN + HMM	Hypothetical	111225539	hypothetical protein
NN + HMM	Hypothetical	111225963	hypothetical protein
NN + HMM	Hypothetical	111221126	hypothetical protein
NN + HMM	Hypothetical	111224069	hypothetical protein
NN + HMM	Hypothetical	111224775	Hypothetical protein
NN + HMM	Hypothetical	111225642	hypothetical protein
NN + HMM	Hypothetical	111225800	hypothetical protein
NN + HMM	Hypothetical	111225812	hypothetical protein
NN + HMM	Hypothetical	111223749	hypothetical protein
NN + HMM	Hypothetical	111224060	hypothetical protein
NN + HMM	Hypothetical	111222085	hypothetical protein; glycoside hydrolase family 16
NN + HMM	Hypothetical	111219556	hypothetical protein; putative exported protein
NN + HMM	Hypothetical	111223849	hypothetical protein; putative exported protein
NN + HMM	Hypothetical	111226029	Hypothetical protein; putative secreted protein
NN + HMM	Hypothetical	111219568	hypothetical protein; putative signal peptide
NN + HMM	Hypothetical	111219588	hypothetical protein; putative signal peptide
NN + HMM	Hypothetical	111219606	hypothetical protein; putative signal peptide
NN + HMM	Hypothetical	111219607	hypothetical protein; putative signal peptide
NN + HMM	Hypothetical	111219631	hypothetical protein; putative signal peptide
NN + HMM	Hypothetical	111219780	hypothetical protein; putative signal peptide
NN + HMM	Hypothetical	111219931	hypothetical protein; putative signal peptide
NN + HMM	Hypothetical	111219943	hypothetical protein; putative signal peptide
NN + HMM	Hypothetical	111219987	hypothetical protein; putative signal peptide
NN + HMM	Hypothetical	111220190	hypothetical protein; putative signal peptide
NN + HMM	Hypothetical	111220307	hypothetical protein; putative signal peptide
NN + HMM	Hypothetical	111220601	hypothetical protein; putative signal peptide
NN + HMM	Hypothetical	111220806	hypothetical protein; putative signal peptide
NN + HMM	Hypothetical	111220851	hypothetical protein; putative signal peptide
NN + HMM	Hypothetical	111220898	hypothetical protein; putative signal peptide
NN + HMM	Hypothetical	111221035	hypothetical protein; putative signal peptide
NN + HMM	Hypothetical	111221068	hypothetical protein; putative signal peptide
NN + HMM	Hypothetical	111221842	hypothetical protein; putative signal peptide
NN + HMM	Hypothetical	111221846	hypothetical protein; putative signal peptide
NN + HMM	Hypothetical	111221856	hypothetical protein; putative signal peptide
NN + HMM	Hypothetical	111222260	hypothetical protein; putative signal peptide
NN + HMM	Hypothetical	111222323	hypothetical protein; putative signal peptide
NN + HMM	Hypothetical	111222350	hypothetical protein; putative signal peptide
NN + HMM	Hypothetical	111222716	hypothetical protein; putative signal peptide
NN + HMM	Hypothetical	111222881	hypothetical protein; putative signal peptide
NN + HMM	Hypothetical	111222990	hypothetical protein; putative signal peptide
NN + HMM	Hypothetical	111223040	hypothetical protein; putative signal peptide
NN + HMM	Hypothetical	111223089	hypothetical protein; putative signal peptide
NN + HMM	Hypothetical	111223409	hypothetical protein; putative signal peptide
NN + HMM	Hypothetical	111223652	hypothetical protein; putative signal peptide
NN + HMM	Hypothetical	111223753	hypothetical protein; putative signal peptide
NN + HMM	Hypothetical	111223868	hypothetical protein; putative signal peptide
NN + HMM	Hypothetical	111224277	hypothetical protein; putative signal peptide
NN + HMM	Hypothetical	111224412	hypothetical protein; putative signal peptide
NN + HMM	Hypothetical	111224416	hypothetical protein; putative signal peptide
NN + HMM	Hypothetical	111224420	hypothetical protein; putative signal peptide
NN + HMM	Hypothetical	111224430	hypothetical protein; putative signal peptide
NN + HMM	Hypothetical	111224558	hypothetical protein; putative signal peptide
NN + HMM	Hypothetical	111224624	hypothetical protein; putative signal peptide
NN + HMM	Hypothetical	111224715	hypothetical protein; putative signal peptide
NN + HMM	Hypothetical	111224836	hypothetical protein; putative signal peptide
NN + HMM	Hypothetical	111224910	hypothetical protein; putative signal peptide
NN + HMM	Hypothetical	111224986	hypothetical protein; putative signal peptide
NN + HMM	Hypothetical	111225123	hypothetical protein; putative signal peptide
NN + HMM	Hypothetical	111225367	Hypothetical protein; putative signal peptide
NN + HMM	Hypothetical	111225402	hypothetical protein; putative signal peptide
NN + HMM	Hypothetical	111225409	hypothetical protein; putative signal peptide
NN + HMM	Hypothetical	111225465	hypothetical protein; putative signal peptide
NN + HMM	Hypothetical	111225553	hypothetical protein; putative signal peptide
NN + HMM	Hypothetical	111225807	Hypothetical protein; putative signal peptide
NN + HMM	Hypothetical	111225861	hypothetical protein; putative signal peptide
NN + HMM	Hypothetical	111226052	hypothetical protein; putative signal peptide
NN + HMM	Hypothetical	111226074	hypothetical protein; putative signal peptide
NN + HMM	Hypothetical	111219548	hypothetical protein; putative signal peptide
NN + HMM	Hypothetical	111219578	hypothetical protein; putative signal peptide
NN + HMM	Hypothetical	111219723	hypothetical protein; putative signal peptide
NN + HMM	Hypothetical	111219854	hypothetical protein; putative signal peptide
NN + HMM	Hypothetical	111219863	hypothetical protein; putative signal peptide
NN + HMM	Hypothetical	111220155	hypothetical protein; putative signal peptide
NN + HMM	Hypothetical	111220215	hypothetical protein; putative signal peptide
NN + HMM	Hypothetical	111220725	hypothetical protein; putative signal peptide
NN + HMM	Hypothetical	111220790	hypothetical protein; putative signal peptide
NN + HMM	Hypothetical	111220800	hypothetical protein; putative signal peptide
NN + HMM	Hypothetical	111221027	hypothetical protein; putative signal peptide
NN + HMM	Hypothetical	111221206	hypothetical protein; putative signal peptide
NN + HMM	Hypothetical	111221274	hypothetical protein; putative signal peptide
NN + HMM	Hypothetical	111221294	hypothetical protein; putative signal peptide
NN + HMM	Hypothetical	111222046	hypothetical protein; putative signal peptide
NN + HMM	Hypothetical	111222084	hypothetical protein; putative signal peptide; SCOP: (Trans)glycosidase
NN + HMM	Hypothetical	111222406	hypothetical protein; putative signal peptide
NN + HMM	Hypothetical	111223210	hypothetical protein; putative signal peptide
NN + HMM	Hypothetical	111223288	hypothetical protein; putative signal peptide
NN + HMM	Hypothetical	111223385	hypothetical protein; putative signal peptide
NN + HMM	Hypothetical	111223416	hypothetical protein; putative signal peptide
NN + HMM	Hypothetical	111223615	hypothetical protein; putative signal peptide
NN + HMM	Hypothetical	111223693	hypothetical protein; putative signal peptide
NN + HMM	Hypothetical	111223826	hypothetical protein; putative signal peptide
NN + HMM	Hypothetical	111223919	hypothetical protein; putative signal peptide
NN + HMM	Hypothetical	111223957	hypothetical protein; putative signal peptide
NN + HMM	Hypothetical	111224111	hypothetical protein; putative signal peptide
NN + HMM	Hypothetical	111224133	hypothetical protein; putative signal peptide
NN + HMM	Hypothetical	111224334	hypothetical protein; putative signal peptide
NN + HMM	Hypothetical	111224343	Hypothetical protein; putative signal peptide
NN + HMM	Hypothetical	111224346	hypothetical protein; putative signal peptide
NN + HMM	Hypothetical	111224425	hypothetical protein; putative signal peptide
NN + HMM	Hypothetical	111224557	hypothetical protein; putative signal peptide
NN + HMM	Hypothetical	111224609	hypothetical protein; putative signal peptide
NN + HMM	Hypothetical	111224730	hypothetical protein; putative signal peptide
NN + HMM	Hypothetical	111224800	Hypothetical protein; putative signal peptide
NN + HMM	Hypothetical	111224860	hypothetical protein; putative signal peptide
NN + HMM	Hypothetical	111224917	hypothetical protein; putative signal peptide
NN + HMM	Hypothetical	111224918	hypothetical protein; putative signal peptide
NN + HMM	Hypothetical	111224996	hypothetical protein; putative signal peptide
NN + HMM	Hypothetical	111225490	hypothetical protein; putative signal peptide
NN + HMM	Hypothetical	111225576	hypothetical protein; putative signal peptide
NN + HMM	Hypothetical	111225804	Hypothetical protein; putative signal peptide
NN + HMM	Hypothetical	111225836	hypothetical protein; putative signal peptide
NN + HMM	Hypothetical	111225876	hypothetical protein; putative signal peptide
NN + HMM	Hypothetical	111220255	hypothetical protein; putative signal peptide
NN + HMM	Hypothetical	111220669	hypothetical protein; putative signal peptide
NN + HMM	Hypothetical	111221318	hypothetical protein; putative signal peptide
NN + HMM	Hypothetical	111221383	hypothetical protein; putative signal peptide
NN + HMM	Hypothetical	111221745	hypothetical protein; putative signal peptide
NN + HMM	Hypothetical	111223082	hypothetical protein; putative signal peptide
NN + HMM	Hypothetical	111223247	hypothetical protein; putative signal peptide
NN + HMM	Hypothetical	111223794	hypothetical protein; putative signal peptide
NN + HMM	Hypothetical	111224333	hypothetical protein; putative signal peptide
NN + HMM	Hypothetical	111224791	hypothetical protein; putative signal peptide
NN + HMM	Hypothetical	111225037	hypothetical protein; putative signal peptide
NN + HMM	Hypothetical	111225613	hypothetical protein; putative signal peptide
NN + HMM	Hypothetical	111225939	hypothetical protein; putative signal peptide
NN + HMM	Hypothetical	111220299	hypothetical protein; putative signal peptide; putative Twin-arginine translocation pathway domain
NN + HMM	Hypothetical	111220814	putative secreted protein; SCOP: (Trans)glycosidase
NN + HMM	Hypothetical	111225373	Putative secreted protein
* Signal peptide predicted after manual inspection/re-annotation of start codon region (see Methods)

## Sheet: EAN
Additional File 2. Individual Frankia secretomes, cont.
The following proteins were predicted by both SignalP 3.0 methods, neural networks and hidden Markov models (NN and HMM)
to have signal peptides. These were also predicted to contain between 0-2 transmembrane domains (TMDs) by TMHMM.
The lists of proteins predicted to to have signal peptides by only one SignalP method (NN or HMM) is available upon request.
C. Strain EAN (346 proteins)
SignalP	Functional category	EAN gi	Annotation
NN + HMM	Cell wall/growth	158312162	ATP-dependent metalloprotease FtsH
NN + HMM	Cell wall/growth	158318152	beta-lactamase
NN + HMM	Cell wall/growth	158316916	cell wall hydrolase/autolysin
NN + HMM	Cell wall/growth	158312165	D-alanyl-D-alanine carboxypeptidase/D-alanyl-D-alanine-endopeptidase
NN + HMM	Cell wall/growth	158318717	Lysozyme
NN + HMM	Cell wall/growth	158313119	Lytic transglycosylase catalytic
NN + HMM	Cell wall/growth	158318969	OmpA/MotB domain protein
NN + HMM	Cell wall/growth	158314079	OmpA/MotB domain protein
NN + HMM	Cell wall/growth	158318192	OmpA/MotB domain protein
NN + HMM	Cell wall/growth	158312001	Peptidoglycan glycosyltransferase
NN + HMM	Cell wall/growth	158314338	Peptidoglycan-binding domain 1 protein
NN + HMM	Cell wall/growth	158312664	Septum formation initiator
NN + HMM	Cell wall/growth	158312080	Transglycosylase domain protein
NN + HMM	Cell wall/growth	158318320	Transglycosylase domain protein
NN + HMM	Cell wall/growth	158316857	UDP-N-acetylmuramoylalanine--D-glutamate ligase
NN + HMM	Hydrolase	158317752	alpha/beta hydrolase fold
NN + HMM	Hydrolase	158318718	Glucan endo-1,3-beta-D-glucosidase
NN + HMM	Hydrolase	158317032	glycoside hydrolase family 3 domain protein
NN + HMM	Hydrolase	158318776	Glycosyl hydrolase family 32 domain protein
NN + HMM	Hydrolase	158318763	Levanase
NN + HMM	Hydrolase	158318206	lipase class 2
NN + HMM	Hydrolase	158315133	metalloprotease-like protein
NN + HMM	Hydrolase	158313012	peptidase M23B
NN + HMM	Hydrolase	158315881	peptidase S15
NN + HMM	Hydrolase	158312797	peptidase S16 lon domain protein
NN + HMM	Hydrolase	158314198	peptidase S8 and S53 subtilisin kexin sedolisin
NN + HMM	Hydrolase	158312643	peptidase S8 and S53 subtilisin kexin sedolisin
NN + HMM	Hydrolase	158315136	phospholipase A2
NN + HMM	Hydrolase	158312582	Poly(3-hydroxybutyrate) depolymerase-like protein
NN + HMM	Hydrolase	158313427	Poly(3-hydroxybutyrate) depolymerase-like protein
NN + HMM	Hydrolase	158312677	protein; putative signal peptide; putative peptidase domain
NN + HMM	Hydrolase	158315460	putative esterase
NN + HMM	Hydrolase	158314094	putative esterase/lipase/thioesterase
NN + HMM	Hydrolase	158318953	putative LpqP (hydrolase/esterase)
NN + HMM	Hydrolase	158314118	putative secreted lipase
NN + HMM	Hydrolase	158315070	Tannase and feruloyl esterase
NN + HMM	Metabolism	158316895	(p)ppGpp synthetase I, SpoT/RelA
NN + HMM	Metabolism	158315969	4'-phosphopantetheinyl transferase
NN + HMM	Metabolism	158315361	6-phosphogluconate dehydrogenase NAD-binding
NN + HMM	Metabolism	158314199	ADP-ribosylation/Crystallin J1
NN + HMM	Metabolism	158312309	aldo/keto reductase
NN + HMM	Metabolism	158312747	Alkaline phosphatase
NN + HMM	Metabolism	158316565	Alkaline phosphatase
NN + HMM	Metabolism	158316580	Bilirubin oxidase
NN + HMM	Metabolism	158312188	blue (type 1) copper domain protein
NN + HMM	Metabolism	158314302	copper resistance protein CopC
NN + HMM	Metabolism	158317867	daunorubicin resistance ABC transporter ATPase subunit
NN + HMM	Metabolism	158315891	D-isomer specific 2-hydroxyacid dehydrogenase NAD-binding
NN + HMM	Metabolism	158312173	DNA topoisomerase I
NN + HMM	Metabolism	158315552	DNA-directed DNA polymerase
NN + HMM	Metabolism	158317381	electron transport protein SCO1/SenC
NN + HMM	Metabolism	158315984	ferredoxin-dependent glutamate synthase
NN + HMM	Metabolism	158318325	FMN-binding domain protein
NN + HMM	Metabolism	158312032	GCN5-related N-acetyltransferase
NN + HMM	Metabolism	158317538	glucose sorbosone dehydrogenase
NN + HMM	Metabolism	158316036	homoserine O-acetyltransferase
NN + HMM	Metabolism	158318445	Integrase catalytic region
NN + HMM	Metabolism	158312459	K transporting ATPase KdpC subunit
NN + HMM	Metabolism	158318955	large conductance mechanosensitive channel protein
NN + HMM	Metabolism	158312661	MazG family protein
NN + HMM	Metabolism	158312203	metallophosphoesterase
NN + HMM	Metabolism	158313976	methyltransferase FkbM family
NN + HMM	Metabolism	158317033	Methyltransferase type 12
NN + HMM	Metabolism	158317879	NAD-dependent epimerase/dehydratase
NN + HMM	Metabolism	158318167	NADPH-dependent FMN reductase
NN + HMM	Metabolism	158318959	nuclear export factor GLE1
NN + HMM	Metabolism	158318250	oxidoreductase molybdopterin binding
NN + HMM	Metabolism	158312065	pantoate--beta-alanine ligase
NN + HMM	Metabolism	158316636	peptidylprolyl isomerase FKBP-type
NN + HMM	Metabolism	158316998	phosphoesterase PA-phosphatase related
NN + HMM	Metabolism	158313901	preprotein translocase, SecG subunit
NN + HMM	Metabolism	158312053	protein serine/threonine phosphatase
NN + HMM	Metabolism	158317588	putative integral membrane protein
NN + HMM	Metabolism	158316334	putative lipoprotein
NN + HMM	Metabolism	158317017	putative transmembrane transport protein, MFS family; putative membrane protein
NN + HMM	Metabolism	158317309	Rare lipoprotein A
NN + HMM	Metabolism	158315306	restriction endonuclease
NN + HMM	Metabolism	158316125	Rieske (2Fe-2S) domain protein
NN + HMM	Metabolism	158318616	Rieske (2Fe-2S) domain protein
NN + HMM	Metabolism	158317876	RNA polymerase, sigma-24 subunit, ECF subfamily
NN + HMM	Metabolism	158317024	Rod shape-determining protein MreC
NN + HMM	Metabolism	158316327	short-chain dehydrogenase/reductase SDR
NN + HMM	Metabolism	158318542	short-chain dehydrogenase/reductase SDR
NN + HMM	Metabolism	158318275	short-chain dehydrogenase/reductase SDR
NN + HMM	Metabolism	158312998	signal recognition particle-docking protein FtsY
NN + HMM	Metabolism	158317049	Stage II sporulation E family protein
NN + HMM	Metabolism	158316689	sulfatase
NN + HMM	Metabolism	158315844	superoxide dismutase copper/zinc binding
NN + HMM	Metabolism	158312862	transcription termination factor Rho
NN + HMM	Metabolism	158312181	type II secretion system protein
NN + HMM	Metabolism	158314568	Type IV secretory pathway VirB4 protein-like protein
NN + HMM	Metabolism	158312590	YceI family protein
NN + HMM	Regulation	158315648	integral membrane sensor signal transduction histidine kinase
NN + HMM	Regulation	158311946	integral membrane sensor signal transduction histidine kinase
NN + HMM	Regulation	158313450	integral membrane sensor signal transduction histidine kinase
NN + HMM	Regulation	158314214	integral membrane sensor signal transduction histidine kinase
NN + HMM	Regulation	158318232	integral membrane sensor signal transduction histidine kinase
NN + HMM	Regulation	158318243	integral membrane sensor signal transduction histidine kinase
NN + HMM	Regulation	158318679	integral membrane sensor signal transduction histidine kinase
NN + HMM	Regulation	158318257	multi-sensor signal transduction histidine kinase
NN + HMM	Regulation	158312253	putative sensor with HAMP domain
NN + HMM	Regulation	158318774	transcriptional regulator, LacI family
NN + HMM	Regulation	158315266	transcriptional regulator, TetR family
NN + HMM	Solute-binding	158315842	ABC transporter related
NN + HMM	Solute-binding	158315025	ABC-type branched-chain amino acid transport systems periplasmic component-like protein
NN + HMM	Solute-binding	158315027	ABC-type branched-chain amino acid transport systems periplasmic component-like protein
NN + HMM	Solute-binding	158315030	ABC-type branched-chain amino acid transport systems periplasmic component-like protein
NN + HMM	Solute-binding	158315471	ABC-type branched-chain amino acid transport systems periplasmic component-like protein
NN + HMM	Solute-binding	158316500	ABC-type branched-chain amino acid transport systems periplasmic component-like protein
NN + HMM	Solute-binding	158317312	ABC-type branched-chain amino acid transport systems periplasmic component-like protein
NN + HMM	Solute-binding	158316297	ABC-type nitrate/sulfonate/bicarbonate transport systems periplasmic components-like protein
NN + HMM	Solute-binding	158313024	aliphatic sulfonates family ABC transporter, periplsmic ligand-binding protein
NN + HMM	Solute-binding	158314112	Extracellular ligand-binding receptor
NN + HMM	Solute-binding	158315395	Extracellular ligand-binding receptor
NN + HMM	Solute-binding	158313872	Extracellular ligand-binding receptor
NN + HMM	Solute-binding	158318209	Extracellular ligand-binding receptor
NN + HMM	Solute-binding	158315732	extracellular solute-binding protein family 1
NN + HMM	Solute-binding	158316386	extracellular solute-binding protein family 1
NN + HMM	Solute-binding	158317212	extracellular solute-binding protein family 1
NN + HMM	Solute-binding	158318768	extracellular solute-binding protein family 1
NN + HMM	Solute-binding	158318778	extracellular solute-binding protein family 1
NN + HMM	Solute-binding	158313731	extracellular solute-binding protein family 1
NN + HMM	Solute-binding	158316229	extracellular solute-binding protein family 1
NN + HMM	Solute-binding	158317895	extracellular solute-binding protein family 1
NN + HMM	Solute-binding	158314294	extracellular solute-binding protein family 3
NN + HMM	Solute-binding	158314289	extracellular solute-binding protein family 3
NN + HMM	Solute-binding	158316704	extracellular solute-binding protein family 3
NN + HMM	Solute-binding	158312289	extracellular solute-binding protein family 5
NN + HMM	Solute-binding	158312311	extracellular solute-binding protein family 5
NN + HMM	Solute-binding	158312322	extracellular solute-binding protein family 5
NN + HMM	Solute-binding	158313902	extracellular solute-binding protein family 5
NN + HMM	Solute-binding	158314340	extracellular solute-binding protein family 5
NN + HMM	Solute-binding	158314797	extracellular solute-binding protein family 5
NN + HMM	Solute-binding	158315198	extracellular solute-binding protein family 5
NN + HMM	Solute-binding	158315279	extracellular solute-binding protein family 5
NN + HMM	Solute-binding	158315357	extracellular solute-binding protein family 5
NN + HMM	Solute-binding	158315548	extracellular solute-binding protein family 5
NN + HMM	Solute-binding	158315708	extracellular solute-binding protein family 5
NN + HMM	Solute-binding	158316004	extracellular solute-binding protein family 5
NN + HMM	Solute-binding	158316584	extracellular solute-binding protein family 5
NN + HMM	Solute-binding	158318094	extracellular solute-binding protein family 5
NN + HMM	Solute-binding	158315092	extracellular solute-binding protein family 5
NN + HMM	Solute-binding	158315264	extracellular solute-binding protein family 5
NN + HMM	Solute-binding	158316615	extracellular solute-binding protein family 5
NN + HMM	Solute-binding	158317308	extracellular solute-binding protein family 5
NN + HMM	Solute-binding	158317996	extracellular solute-binding protein family 5
NN + HMM	Solute-binding	158314107	molybdenum ABC transporter, periplasmic molybdate-binding protein
NN + HMM	Solute-binding	158314855	periplasmic binding protein
NN + HMM	Solute-binding	158315340	periplasmic binding protein
NN + HMM	Solute-binding	158317681	periplasmic binding protein
NN + HMM	Solute-binding	158312577	putative alkanesulfonate transport protein (ABC superfamily)
NN + HMM	Solute-binding	158315050	putative branched-chain amino acid ABC transport system, solute-binding protein
NN + HMM	Solute-binding	158314521	putative branched-chain amino acid ABC transporter, amino acid-binding protein
NN + HMM	Solute-binding	158314726	putative branched-chain amino acid transport system
NN + HMM	Solute-binding	158316775	putative branched-chain amino acid transport system
NN + HMM	Solute-binding	158316262	putative high-affinity branched chain amino acid ABC transporter, amino acid-binding protein
NN + HMM	Solute-binding	158317416	putative Leu/Ile/Val/Thr-binding protein precursor; putative signal peptide
NN + HMM	Solute-binding	158312463	putative Leu/Ile/Val-binding lipoprotein transmembrane
NN + HMM	Solute-binding	158314773	putative Leu/Ile/Val-binding lipoprotein transmembrane
NN + HMM	Solute-binding	158314928	putative Leu/Ile/Val-binding lipoprotein transmembrane
NN + HMM	Solute-binding	158314976	putative Leu/Ile/Val-binding lipoprotein transmembrane
NN + HMM	Solute-binding	158315035	putative Leu/Ile/Val-binding lipoprotein transmembrane
NN + HMM	Solute-binding	158315075	putative Leu/Ile/Val-binding lipoprotein transmembrane
NN + HMM	Solute-binding	158317974	putative Leu/Ile/Val-binding lipoprotein transmembrane
NN + HMM	Solute-binding	158315022	putative Leu/Ile/Val-binding lipoprotein transmembrane
NN + HMM	Hypothetical	158316196	40-residue YVTN family beta-propeller repeat protein
NN + HMM	Hypothetical	158315611	conserved hypothetical phage tail protein
NN + HMM	Hypothetical	158311919	conserved hypothetical protein
NN + HMM	Hypothetical	158312059	conserved hypothetical protein
NN + HMM	Hypothetical	158312412	conserved hypothetical protein
NN + HMM	Hypothetical	158312660	conserved hypothetical protein
NN + HMM	Hypothetical	158312696	conserved hypothetical protein
NN + HMM	Hypothetical	158312757	conserved hypothetical protein
NN + HMM	Hypothetical	158312994	conserved hypothetical protein
NN + HMM	Hypothetical	158313137	conserved hypothetical protein
NN + HMM	Hypothetical	158313140	conserved hypothetical protein
NN + HMM	Hypothetical	158313397	conserved hypothetical protein
NN + HMM	Hypothetical	158313529	conserved hypothetical protein
NN + HMM	Hypothetical	158313860	conserved hypothetical protein
NN + HMM	Hypothetical	158313881	conserved hypothetical protein
NN + HMM	Hypothetical	158314115	conserved hypothetical protein
NN + HMM	Hypothetical	158314197	conserved hypothetical protein
NN + HMM	Hypothetical	158314524	conserved hypothetical protein
NN + HMM	Hypothetical	158315166	conserved hypothetical protein
NN + HMM	Hypothetical	158315194	conserved hypothetical protein
NN + HMM	Hypothetical	158315470	conserved hypothetical protein
NN + HMM	Hypothetical	158315544	conserved hypothetical protein
NN + HMM	Hypothetical	158315680	conserved hypothetical protein
NN + HMM	Hypothetical	158315880	conserved hypothetical protein
NN + HMM	Hypothetical	158316315	conserved hypothetical protein
NN + HMM	Hypothetical	158317167	conserved hypothetical protein
NN + HMM	Hypothetical	158317316	conserved hypothetical protein
NN + HMM	Hypothetical	158317319	conserved hypothetical protein
NN + HMM	Hypothetical	158318005	conserved hypothetical protein
NN + HMM	Hypothetical	158318684	conserved hypothetical protein
NN + HMM	Hypothetical	158318693	conserved hypothetical protein
NN + HMM	Hypothetical	158318757	conserved hypothetical protein
NN + HMM	Hypothetical	158318881	conserved hypothetical protein
NN + HMM	Hypothetical	158318968	conserved hypothetical protein
NN + HMM	Hypothetical	158319008	conserved hypothetical protein
NN + HMM	Hypothetical	158312336	conserved hypothetical protein
NN + HMM	Hypothetical	158312378	conserved hypothetical protein
NN + HMM	Hypothetical	158312468	conserved hypothetical protein
NN + HMM	Hypothetical	158313142	conserved hypothetical protein
NN + HMM	Hypothetical	158313592	conserved hypothetical protein
NN + HMM	Hypothetical	158313973	conserved hypothetical protein
NN + HMM	Hypothetical	158314196	conserved hypothetical protein
NN + HMM	Hypothetical	158314772	conserved hypothetical protein
NN + HMM	Hypothetical	158315527	conserved hypothetical protein
NN + HMM	Hypothetical	158316198	conserved hypothetical protein
NN + HMM	Hypothetical	158316249	conserved hypothetical protein
NN + HMM	Hypothetical	158316457	conserved hypothetical protein
NN + HMM	Hypothetical	158316562	conserved hypothetical protein
NN + HMM	Hypothetical	158316566	conserved hypothetical protein
NN + HMM	Hypothetical	158316690	conserved hypothetical protein
NN + HMM	Hypothetical	158317454	conserved hypothetical protein
NN + HMM	Hypothetical	158317572	conserved hypothetical protein
NN + HMM	Hypothetical	158317606	conserved hypothetical protein
NN + HMM	Hypothetical	158317914	conserved hypothetical protein
NN + HMM	Hypothetical	158318285	conserved hypothetical protein
NN + HMM	Hypothetical	158318336	conserved hypothetical protein
NN + HMM	Hypothetical	158318556	conserved hypothetical protein
NN + HMM	Hypothetical	158318677	conserved hypothetical protein
NN + HMM	Hypothetical	158318732	conserved hypothetical protein
NN + HMM	Hypothetical	158318981	conserved hypothetical protein
NN + HMM	Hypothetical	158319012	conserved hypothetical protein
NN + HMM	Hypothetical	158312635	conserved hypothetical protein
NN + HMM	Hypothetical	158316768	conserved hypothetical protein
NN + HMM	Hypothetical	158317455	conserved hypothetical protein				hypothetical protein Franean1DRAFT_6869	68198615	gb	EAN12877.1	hypothetical protein Franean1DRAFT_1763 [Frankia sp. EAN1pec]
NN + HMM	Hypothetical	158317624	conserved hypothetical protein
NN + HMM	Hypothetical	158319040	conserved hypothetical protein
NN + HMM	Hydrolase	158317255	conserved hypothetical protein; putative (trans)glycosidase
NN + HMM	Hypothetical	158314015	Excalibur domain protein
NN + HMM	Hypothetical	158318421	Extracellular HAF
NN + HMM	Hypothetical	158316595	Extracellular HAF
NN + HMM	Hypothetical	158311941	hypothetical protein Franean1_0076
NN + HMM	Hypothetical	158311948	hypothetical protein Franean1_0083
NN + HMM	Hypothetical	158311976	hypothetical protein Franean1_0111
NN + HMM	Hypothetical	158312206	hypothetical protein Franean1_0342
NN + HMM	Hypothetical	158312243	hypothetical protein Franean1_0379
NN + HMM	Hypothetical	158312259	hypothetical protein Franean1_0395
NN + HMM	Hypothetical	158312295	hypothetical protein Franean1_0432
NN + HMM	Hypothetical	158312360	hypothetical protein Franean1_0501
NN + HMM	Hypothetical	158312368	hypothetical protein Franean1_0509
NN + HMM	Hypothetical	158312427	hypothetical protein Franean1_0570
NN + HMM	Hypothetical	158312429	hypothetical protein Franean1_0572
NN + HMM	Hypothetical	158312447	hypothetical protein Franean1_0590
NN + HMM	Hypothetical	158312461	hypothetical protein Franean1_0604
NN + HMM	Hypothetical	158312489	hypothetical protein Franean1_0632
NN + HMM	Hypothetical	158312580	hypothetical protein Franean1_0724
NN + HMM	Hypothetical	158312602	hypothetical protein Franean1_0746
NN + HMM	Hypothetical	158312608	hypothetical protein Franean1_0752
NN + HMM	Hypothetical	158313209	hypothetical protein Franean1_1363
NN + HMM	Hypothetical	158313525	hypothetical protein Franean1_1689
NN + HMM	Hypothetical	158313710	hypothetical protein Franean1_1874
NN + HMM	Hypothetical	158313748	hypothetical protein Franean1_1913
NN + HMM	Hypothetical	158313865	hypothetical protein Franean1_2030
NN + HMM	Hypothetical	158314006	hypothetical protein Franean1_2172
NN + HMM	Hypothetical	158314145	hypothetical protein Franean1_2313
NN + HMM	Hypothetical	158314250	hypothetical protein Franean1_2420
NN + HMM	Hypothetical	158314281	hypothetical protein Franean1_2451
NN + HMM	Hypothetical	158314336	hypothetical protein Franean1_2506
NN + HMM	Hypothetical	158314373	hypothetical protein Franean1_2545
NN + HMM	Hypothetical	158314426	hypothetical protein Franean1_2598
NN + HMM	Hypothetical	158314483	hypothetical protein Franean1_2656
NN + HMM	Hypothetical	158314618	hypothetical protein Franean1_2797
NN + HMM	Hypothetical	158314619	hypothetical protein Franean1_2798
NN + HMM	Hypothetical	158314958	hypothetical protein Franean1_3151
NN + HMM	Hypothetical	158314995	hypothetical protein Franean1_3189
NN + HMM	Hypothetical	158315051	hypothetical protein Franean1_3247
NN + HMM	Hypothetical	158315179	hypothetical protein Franean1_3379
NN + HMM	Hypothetical	158315211	hypothetical protein Franean1_3411
NN + HMM	Hypothetical	158315226	hypothetical protein Franean1_3426
NN + HMM	Hypothetical	158315534	hypothetical protein Franean1_3741
NN + HMM	Hypothetical	158315587	hypothetical protein Franean1_3796
NN + HMM	Hypothetical	158315656	hypothetical protein Franean1_3866
NN + HMM	Hypothetical	158315673	hypothetical protein Franean1_3884
NN + HMM	Hypothetical	158315735	hypothetical protein Franean1_3947
NN + HMM	Hypothetical	158315771	hypothetical protein Franean1_3984
NN + HMM	Hypothetical	158315807	hypothetical protein Franean1_4022
NN + HMM	Hypothetical	158315892	hypothetical protein Franean1_4107
NN + HMM	Hypothetical	158316047	hypothetical protein Franean1_4265
NN + HMM	Hypothetical	158316414	hypothetical protein Franean1_4648
NN + HMM	Hypothetical	158316670	hypothetical protein Franean1_4907
NN + HMM	Hypothetical	158316719	hypothetical protein Franean1_4957
NN + HMM	Hypothetical	158316785	hypothetical protein Franean1_5024
NN + HMM	Hypothetical	158316788	hypothetical protein Franean1_5027
NN + HMM	Hypothetical	158317009	hypothetical protein Franean1_5253
NN + HMM	Hypothetical	158317045	hypothetical protein Franean1_5289
NN + HMM	Hypothetical	158317106	hypothetical protein Franean1_5350
NN + HMM	Hypothetical	158317160	hypothetical protein Franean1_5407
NN + HMM	Hypothetical	158317200	hypothetical protein Franean1_5447
NN + HMM	Hypothetical	158317245	hypothetical protein Franean1_5492
NN + HMM	Hypothetical	158317339	hypothetical protein Franean1_5589
NN + HMM	Hypothetical	158317348	hypothetical protein Franean1_5598
NN + HMM	Hypothetical	158317389	hypothetical protein Franean1_5640
NN + HMM	Hypothetical	158317556	hypothetical protein Franean1_5812
NN + HMM	Hypothetical	158317610	hypothetical protein Franean1_5866
NN + HMM	Hypothetical	158317653	hypothetical protein Franean1_5911
NN + HMM	Hypothetical	158317921	hypothetical protein Franean1_6179
NN + HMM	Hypothetical	158318083	hypothetical protein Franean1_6345
NN + HMM	Hypothetical	158318100	hypothetical protein Franean1_6364
NN + HMM	Hypothetical	158318139	hypothetical protein Franean1_6404
NN + HMM	Hypothetical	158318224	hypothetical protein Franean1_6489
NN + HMM	Hypothetical	158318408	hypothetical protein Franean1_6673
NN + HMM	Hypothetical	158318420	hypothetical protein Franean1_6685
NN + HMM	Hypothetical	158318433	hypothetical protein Franean1_6701
NN + HMM	Hypothetical	158318434	hypothetical protein Franean1_6702
NN + HMM	Hypothetical	158318435	hypothetical protein Franean1_6703
NN + HMM	Hypothetical	158318515	hypothetical protein Franean1_6783
NN + HMM	Hypothetical	158318531	hypothetical protein Franean1_6799
NN + HMM	Hypothetical	158318620	hypothetical protein Franean1_6888
NN + HMM	Hypothetical	158318671	hypothetical protein Franean1_6939
NN + HMM	Hypothetical	158318830	hypothetical protein Franean1_7106
NN + HMM	Hypothetical	158318948	hypothetical protein Franean1_7231
NN + HMM	Hypothetical	158318999	hypothetical protein Franean1_7282: SCOP: Pectin lyase-like
NN + HMM	Hypothetical	158319000	hypothetical protein Franean1_7283
NN + HMM	Hypothetical	158313864	Kelch repeat-containing protein
NN + HMM	Hypothetical	158317484	NLP/P60 protein
NN + HMM	Hypothetical	158317946	NLP/P60 protein
NN + HMM	Hypothetical	158318463	NLP/P60 protein
NN + HMM	Hypothetical	158319007	NLP/P60 protein
NN + HMM	Hypothetical	158314933	NMT1/THI5 like domain protein
NN + HMM	Hypothetical	158318286	Parallel beta-helix repeat-containing; SCOP: Pectin lyase-like
NN + HMM	Hypothetical	158314019	pentapeptide repeat protein
NN + HMM	Hypothetical	158313448	protein of unknown function DUF1501
NN + HMM	Hypothetical	158313789	protein of unknown function DUF21
NN + HMM	Hypothetical	158317488	protein of unknown function DUF305
NN + HMM	Hypothetical	158313845	protein of unknown function DUF427
NN + HMM	Hypothetical	158318737	protein of unknown function DUF451
NN + HMM	Hypothetical	158312492	protein of unknown function DUF58
NN + HMM	Hypothetical	158316866	protein of unknown function DUF58
NN + HMM	Hypothetical	158315979	protein of unknown function DUF839
NN + HMM	Hypothetical	158314103	SCP-like extracellular
NN + HMM	Hypothetical	158313514	secreted protein
NN + HMM	Hypothetical	158315643	secreted protein
NN + HMM	Hypothetical	158317494	secreted protein
NN + HMM	Hypothetical	158318525	secreted protein
NN + HMM	Hypothetical	158318715	secreted protein
NN + HMM	Hypothetical	158317110	Secreted repeat of unknown function
NN + HMM	Hypothetical	158315902	TAP domain protein
NN + HMM	Hypothetical	158318533	TPR repeat-containing protein
NN + HMM	Hypothetical	158319036	von Willebrand factor type A
NN + HMM	Hypothetical	158316997	von Willebrand factor type A
NN + HMM	Hypothetical	158312353	WD40 domain protein beta Propeller
NN + HMM	Hypothetical	158313196	YD repeat protein
