# Supplementary material for: Comparative secretome analysis suggests low plant cell wall degrading capacity in Frankia symbionts
Source: BMC Genomics. 2008 Jan 28;9:47. doi: 10.1186/1471-2164-9-47 (PMC2266912; doi:10.1186/1471-2164-9-47)
Supplement: Additional File 3 — Tat signal peptides predicted by TATFIND 1.4. This table lists the proteins in each strain predicted to contain a Tat signal peptide by TATFIND 1.4, and shows their N-terminal sequences, including putative Tat motifs. [file 1471-2164-9-47-S3.xls]

## Sheet: Add_File_4
Additional File 3. Tat signal peptides predicted by TATFIND 1.4
A. CcI3 Tat signal peptides
gi	SignalP	Function	First 70 N-terminal amino acids (putative Tat motif in bold)
86741538	none	beta-ketoacyl synthase	MSGPRRTAVTGIGVVAPGGVNRKEFWTLLTDGRTATRRLSFFDPTQFRSQVAAECDFDPAAAGLTAREIA
86741282	none	Dyp-type peroxidase	MSDIVDAADVTDVADATDAVRENRPIGPHRRRVLRGAGLLGFGGGVAIGGGLGGVMALDGGVAVAAERPQ
86741463	none	Endopeptidase Clp	MIESFSRLTQAGPGSPRRATVQAAASGLGSADDQVFSRLLENRIVFLGSVVEDAVANAISAKLLLLAAED
86739057	NN + HMM	Extracellular ligand-binding receptor	MGRRPLLGAIALAATVALTAAACGSDSGSSSNGKQTITIGFQGVLSGDSQQLGLNALYGVRTAIAEVNAD
86741128	NN + HMM	glycerophosphoryl diester phosphodiesterase	MDRRRVLAGIVAAPFAAVPLLVPVAASVAPAGALGSGGGQRRPTLVIGHRGAAGYRPEHTLASYELAARL
86741945	NN + HMM	glycoside hydrolase, family 26	MRRRSAVCLMMAASVLVFACSSPGDGPSLKPASPSGAARGGSAPPRAAVETVFRTRPQFGVTVPGISQAS
86738991	none	hypothetical protein Francci3_0275	MGDESDRRRFLRLAAGASLPPGLFMVRSGRVIPRVIASEDVLNHIDVRIEQITGAYERTPIGATSVYLRR
86739089	HMM	hypothetical protein Francci3_0373	MDASTDRRTILTTSALLGVLGAAEAVDMTSSAMDSRAALHQVEAGLESLARRWETTAPADLVERLATLEH
86739502	none	hypothetical protein Francci3_0789	MSEVPEVADRRSVLVATGLAAVGSVSLRGDASGLHEACMAALTATVRAYETSDLITTTSALVSLERTTQT
86739877	NN + HMM	hypothetical protein Francci3_1169	MRSPLAVTRRRLLATAVGLGATSAGALVAARLLSSSSGPTSSGDLPLSRPSAPVGGVTVGPSMPAGAVAG
86739898	none	hypothetical protein Francci3_1190	MRRRGWLPVAACVGIGLNSIRLRGRVGAIDVIESVDHGPPGGAPGSDDPHAQRPPYVLLLASGVRLGPEH
86740604	NN + HMM	hypothetical protein Francci3_1899	MSPSRRRDLLGTGILLAASTATTGATSRAAQISRAIAASTPDPLSVAQLHQGIQRLTRIYSTTPHADLLG
86742247	NN + HMM	hypothetical protein Francci3_3566	MCKAATVDPANLTHASRRRLLTGLTSLALTGFAGFAGFEAAGCSTTVTTNRTGPAVGPDGDDRRAARAAA
86742557	none	hypothetical protein Francci3_3878	MPALRPTPRRRPLGDLAREHAPPSVAAVGAVPRGGMIGTRVGGAHLGWRMPATGPLLRRAAGLVIGMAIL
86741360	NN + HMM	integral membrane protein	MNDRRTFIRAATVATTLAPWSLGYLGAATAAGAATAAPSSPPAPTRPAVVDIPSPTGASGLLTGGNTAGL
86742918	HMM	lipase, putative	MARCVAVGYPEGKGRRVARRRYFHLLSALAIAGLAVACSGAGGTESGAGRSPALARELAEAAVAAPDASR
86739488	HMM	Patatin	MTRKRAPRRGLVLGAGGVLGSAWMIGAMRAVETATGRDLSGADLVVGTSAGSVVAALLGLGIGIDVMANS
86739748	NN + HMM	polysaccharide deacetylase	MTRSVATRRPAMARRAAATALTLGGAAGLTYGIPSLTTLRRLRLRWTPALAGLGAPDHVALTFDDGPDPV
86739727	HMM	putative DNA-binding protein	MEPAEEVSPTSPTNRRTLIGGSMAAAGLFATADTSAAISDRIAESAVAPRTLREIERDVHDIAAAYTATP
86741281	NN + HMM	putative phosphoesterase	MAEDMTIAEQYEWLQTFLRRRPVSRRGILLGGLAGAGAASLFGTPFGRAAYAATNDSPLLVGGRHTAFGA
86740687	none	short-chain dehydrogenase/reductase SDR	MRRSADQPGGRRGVVVVTGGSAGLGRAIVRQFARRGYDVGVLARGEDGLAGAVADVAAAGRRGLALPADV
86740887	NN + HMM	sulfatase	MKLWRREHHDSASRRRPRSRRRLVAATATATASLALAAGACGGSAAPATTASAARPNIVFILTDDLSWNL
86742087	NN + HMM	Tat-translocated enzyme	MSPGSDGGRMGRRSFLAGAFAAGAAAAGSATTVAAGTGAAVLTTAAPAAAAASGSSDEVVPFHGVHQAGI
86742088	NN + HMM	Twin-arginine translocation pathway signal	MSELTRRNLFRHGTAAGAVVVLSAEAFNLLAASPVGAATGGYGPLVADPAGKLDLPAGFHYKVIAKAGTW
86742105	NN + HMM	Twin-arginine translocation pathway signal	MPNNRRTFVHLAVMAAAAAPLSLTGLPPALAAPVPEPRPDPRQTTPAGVGIPGPGSPGSLTSGNSRGLYV
86738885	HMM	Twin-arginine translocation pathway signal*	MPIGRLQWPGYPRSRDTLSVMSQPAGRGTSRRQFLAVAGTAAATGLAGCGTGGSTPSAPPASSGATPSPF
86740244	HMM	Twin-arginine translocation pathway signal	MSHAADPFRRRRREPGLSRRGILGLAGAGLGGGAEALLAAAPSSASAGPAGPADAGARPGAEARALSAPG
86738766	none	Twin-arginine translocation pathway signal	MDYEPDRRSVLRTAAAGAGGLGLAALGLGGGLMSACQQEDAPHPIPTEIDWRTLDERLTGPLLRPTDPDY
86741194	none	Twin-arginine translocation pathway signal	MTGDAPTDVPTGSPGAAPVDERGRPGPDRRRLLGGAGLLGLGGGVVLGTGVALGTQRLLPDRPNPVEAAR
86742972	NN	type II secretion system protein E	MTGLGERRRSPFPATGHTASPAARAAARPAVSTRSSPPSAIPSEPLEPSEPLEPSEPVTAPAEPPGAGPL
		*similar to polysaccharide deacetylase
B. ACN Tat signal peptides
gi	SignalP	Function	First 70 N-terminal amino acids (putative Tat motif in bold)
111220856	NN + HMM	conserved hypothetical protein; putative signal peptide	MSRRRALFGAAGLAGAGVVAATAAGCSDDSSPATAAAPRGVVPFHGAQQAGITTDAQDRLAFAAFDVSAG
111224411	NN + HMM	conserved hypothetical protein; putative signal peptide	MSARRAALGLTALLSLLLLYFIGVDQGATSLFGSDTHIHEFVHDARHFLGFPCH
111225003	NN + HMM	Conserved hypothetical protein; putative signal peptide	MVVNRRQLMAGAGTAGLGFALAGAVDAVFAGTANAATPKAFRGYGELVADPKKVVDLPAGFRYSVFSRAG
111225986	NN + HMM	Conserved hypothetical protein; putative signal peptide	MQRTRNRHRAPRRPVLPAWTVAAGVLLATLALALWVTDRAGTATGRLAARMAGAPSTAEGAPPGSPAGAD
111222240	NN + HMM	dipeptide-binding lipoprotein	MKRRAHLIRMGALAAAAGLVLAACGGSSGGGGSSGGAAGGGATSSSGSGASEGASDAVLHTSDKSGGTLR
111224774	NN + HMM	Glycine-rich cell wall structural protein precursor	MNLAGFLGSRTRCRRRRIVLPRRHVVAWSVSVLGMVLSLGLTGCEPSSPSPCGKSGVLSGTTCTYNTVGS
111221977	none	hypothetical protein	MLGPRRRQWIPATSQGQPGITGAAQGRLTPQVPPPTCSGGRVETESTPAGRLRRDRAETVPPVPKRLLVV
111222694	none	hypothetical protein	MKGTRVENRRAFVQAGLLSALTPALPVSRIRNSFPSRLRSGAVLDGVAGRGGGPATLPAQPSARERTGPQ
111225162	none	hypothetical protein	MIGDCHALTSRFVRMARIGSAPDIIPDGRRSCLSYQRWRSCAAGCSAVSLAG
111225175	none	hypothetical protein	MRASEAEEFLRLDRRAPVDAPPHAHPAPILGSDGPTSYPIVMATTILATDSEARGDT
111224471	none	hypothetical protein; putative glycosidase domain	MPAPAAPAPAGTIGHSGAYLTDGERRAVVIRGMTVPAGVTPTAADLDTWIAYGFSGVRLAVPVAAGGRFP
111220806	NN + HMM	hypothetical protein; putative signal peptide	MSEASNRRSVLVATGLAAVGSMSLGADAAADAAGLHDACAAALDAAVDAYETTDLGATAAALVPLERTTR
111223919	NN + HMM	hypothetical protein; putative signal peptide	MRYLVDPRRRTAVVAIALAAVGLIVFGIYATLSGPPPKQEAVVYFTPEATAAQKEAVRAACPSVGRAIQE
111224715	NN + HMM	hypothetical protein; putative signal peptide	MTVTIVTGRRRAALLNVVVVTTAGPMAGSDDAAAGDATTGDAAPGAALSPPARGSAGGGVQPAAAGPSAG
111224910	NN + HMM	hypothetical protein; putative signal peptide	MENARSSVGRTGKATHVPNDRRTFIRLAALAGAAAPLALGAVPPAAAATAGAATGDAPAAAPPPRPPFGR
111221171	NN	hypothetical protein; putative signal peptide	MRAVTKSARRSIIFLTLASACLLPTYCCQIKWRFALVAAPEIVDLACRRLDASLPPYLIPTAGRPQKGAA
111219649	HMM	hypothetical protein; putative signal peptide	MTRIRARPRRRALPVSTGTGQQSLEFTEAASASLVTASLDQGVNVEVLRPVLDIVRRQIAADDLVAGGRH
111220717	HMM	hypothetical protein; putative signal peptide	MGKKSAERNVRLEQLRREQKRAERRRALLIYGTSGFVVVLLLVGIIIYSVADTHSKNKTREVGYVAAAST
111224862	HMM	Hypothetical protein; putative signal peptide	MRRRRLIRLVASVCVWACGFALVGCVGGTPPPRRPEAARLPTPTGPPGDQQGGFDVRAENARPGAECGLS
111225535	HMM	hypothetical protein; putative signal peptide	MADSQALDAPRPQGRRARRATVLVAGLALTGLVGLTAGCGSDGIDLPDPSASASLPTALPTALPTALPSG
111225630	HMM	hypothetical protein; putative signal peptide	MAAGPLERAPAGTSRRRAVTIALVGVLAVAFTAATARLFVFPHRDRPAPVDAIVMFAGSPGRLERAVALA
111225454	none	Hypothetical protein; putative xanthan lyase	MGETRRPGGSTTSGRGRSRREILLLGLGAAGALALAGCGDDHADSPAHYLGPVDNGQAPRTDADLCVYGA
111226141	none	Nitrogenase iron-molybdenum cofactor biosynthesis	MAEIITGERRAAIDPLKFSQPLGAALVFLGLADSLPIMHGSQGCASFAKALLTRHFNEPIPLQTTAISEV
111225421	none	Phosphodiesterase/alkaline phosphatase D	MTGDATAGPSRPLRSLFAGAASTPQGRPHRRAVLLGGLGLGGAAAAAVGLAACGGSGGPTPIPGPTLRAP
111223492	NN + HMM	putative ABC transporter oligopeptide binding protein	MNSGVRFRAAPRRRVVPAVALGAVLALASSCAGGSGSSADGEAPRDGGTLNLAIGREPDCLDPHQSPSAA
111225392	HMM	putative ATP-dependent DNA helicase	MVGSRREAVGPAWCAVGVVAAPAPAAPAGHRLVPTPLTPPRRFVADPAQRRVIEHPGGPLLVLAGPGTGK
111224188	NN + HMM	Putative dipeptide ABC transporter precursor	MTSERHLPSARRTRRGAVLGALLALAALVLSACGSGSGAGAAAGGGGGSGRTATLKWASSFFPTHWDPVV
111223178	none	putative metallo-dependent hydrolase domain	MTGPHTPRRTVLYRGGHIHTPTSPTATAMLTDHATIAWIGSDDTAATLDADTVIDLHGALITPAFVDAHI
111221054	NN + HMM	putative Rieske iron sulphur protein	MTQEAPSRRTVVPGIAVTVAAGAVGYVVADSSDAAKSSSGRSGDHGRTPAAAGSSGGSGSADDADGKGAG
111220299	NN + HMM	putative Twin-arginine translocation pathway domain	MELSRRQLLTAASVATAGAFVSTAGLTPAAAAAATATLIGTTVAAPAIVGPGPSGQPFQIAFAGGGGYGA
111222806	NN + HMM	Branched-chain amino acid substrate-binding protein	MAPRRRRTLSGCIAAFAALLLTVSACGGSSDGGAKADAPPANATAAPTGTPLKIGNVGLYSGAFGPQNQR
C. EAN Tat signal peptides
gi	SignalP	Function	First 70 N-terminal amino acids (putative Tat motif in bold)
158317855	none	3-octaprenyl-4-hydroxybenzoate carboxy-lyase	MSRSAAGAPGGPPATGGDPRRPWVVGVSGASGTPYAAAVLRGLLAADLPVDIVVSRAARLTLLDETGIGW
158312291	none	ABC transporter related	MTAERVVGDTRRRVFRQLLRNPQGAVCLAFLAPVVLVAVTSQWLAPYSPTETDLDATNAAPFSDGHLLGG
158312313	none	ABC transporter related	MTTPASGTDTTKRRSTLRRLCKDPQAVVTSSVLLIIALLGALAPLLTSHGPNEASLDAIDADVSTPGYPL
158318973	none	ABC-3 protein	MALLDSLGDGYTRRALLEVLIVGTLCGAVGVHVVLRRLSFLTMAMTHATFPGVVIASLIGMNLVLGAGLF
158316565	NN + HMM	Alkaline phosphatase	MNQVSRRSVVLGGIAGVGTVLAGAAAARAASYPFTLGVASGEPSADGFVLWTRLAPSPLAADGLGGMSSG
158312747	NN + HMM	Alkaline phosphatase	MTRDEYSPVPAPMRPGRRAVLLGGIGGLAAAVVGGCGGGSGPAPSPAPTLRAPTPIPGIRDGVFSLGVAS
158313700	none	alkyl hydroperoxide reductase/ Thiol specific antioxidant/ Mal allergen	MTVDVGAVAPDFSLKDQNNEVVTLSDFRGRRNVVLLFYPLTFTGVCQGELCSVRDDLASFQNDDVQVLAI
158314223	none	Beta-ketoacyl synthase	MSKPTQRSRPDDAHGPASRDGGPRRTAVTGVGVVAPGGSNRKEFWTLLTDGRTATRRLSFFDPSPFRSQV
158316580	NN + HMM	Bilirubin oxidase	MSRLLSRRNVLGAWVAATAAGTVRLATAGGGGDGGASLASASASTDHAAHLGHSGTVETVANEVTAAPPV
158315156	HMM	Cholesterol oxidase	MSDNASTPLESGPGLTRRRILGTVALGAAAAGGLAAGPGSGRARAATAPADAAVTEQRERAVVIGSGFGG
158312994	NN + HMM	conserved hypothetical protein	MHTPRRSAIRRSLACAAAAGSIGAALLLSGCGQDFHQDGGVTPVPHASTEGVRTVTPAPAPSEEVIGPGY
158312730	none	conserved hypothetical protein	MNVCVYCASSDHIDPAFVLLAAEVGTELARRGHVLVSGGGSVSCMGALARAARAGGAHTVGVIPETLLAM
158315880	NN + HMM	conserved hypothetical protein	MTARDGRQPASRRGFLDATLRLAASGGLAAVAGTGAAGCDGPAPDPGGAPSATAAPRPFATGTPSPIAAT
158313140	NN + HMM	conserved hypothetical protein	MDRRTVLRLALASAGVAALSGASWAPALAATARPGEGPYGLPQAPDADGVALPRGFTSRVVARSRQVVPG
158318532	HMM	conserved hypothetical protein	MSRLTSARDGTPGRRRRGRLPRRRALAGATALLFGATGAAVTLAPTAADASSHREAPLISSDPTVDNTDT
158317255	NN + HMM	conserved hypothetical protein	MDSARGHRIVRAPTGRRRSYLRSTMLRLAVLAPTLLAGTTIAGSGAEALPVPGALIEDTAIGSGVSQVSY
158315166	NN + HMM	conserved hypothetical protein	MFSRRRTLCSVLAAVSVGAAGLLAGCSSPEASAATGCATPGVGARQIDLGVLYPDTGPAAERSDAVRGGI
158312336	NN + HMM	conserved hypothetical protein	MPAEESATGMPRRAFLAAGLGIATVGATVALAKPAAAAGDGIHYWRFCNKCFGLLRELRADNNHCPQGGS
158314055	none	conserved hypothetical protein	MTTSAPPHWIRQTIGYLTDPRRRAAVVLGGLATVGLIVFGVYAVIDGPPLKVEAVVYFDPAATAAEKDAV
158313592	NN + HMM	conserved hypothetical protein	MSHRRGHLAALAALVAAALLALSGAGPGPLSAPGSPAWAAPAPGPETAAQVPCTGARWGSCDTRATDNGY
158317050	none	conserved hypothetical protein	MLWFVLTSFVLGMLAAVAARAVLPGRRPLMLGTASVLGVLGALLGGAVGQVVFARPVGAEPASRTVVGSL
158318285	NN + HMM	conserved hypothetical protein	MARPGRTIRRRQVLLGLVVATLAAAGLTGRAGSLEPPATTECDRRPDVSNTGPAPGVPLRTAKQNLYVDG
158317614	HMM	conserved hypothetical protein	MGKKSVARNARLEELRREQKRKERRRALLIYGTSGFVALALLAGIIVYSVFDNRSKNKERSVGYVAAASP
158317543	HMM	conserved hypothetical protein	MSIGVDRRAVLLTTGVLAVVPMSPESPTPAAGHETASSLHDACLGALRAAVANYETVDLATTASTLEPLE
158318757	NN + HMM	conserved hypothetical protein	MMKTLKRRRPFFMVSAVLCGALILAGCSPVGEQPSVSTASQACNTPGITAGEVRLGFLMSESGAGASMAQ
158312300	none	drug resistance transporter, Bcr/CflA subfamily	MNSARRTLLVLGFLVALGPFTVDFYIPAFPLVQADFGTSAAAVQLTLTATTIGFALGQLAIGPWSDSIGR
158317383	HMM	DSBA oxidoreductase	MTAAERREKVAAARAAAAARERRRRQLIIGSVVAAALVLIGVIGFAVQNSREESKPVVLPASATGPDNAI
158318778	NN + HMM	extracellular solute-binding protein family 1	MASTPSEARSGLTRRGVLQMSGAVGLTSMIASACGAGGQSGDTSGSNAPLTLLCEAGGKAELTKIAELFH
158314340	NN + HMM	extracellular solute-binding protein family 5	MNAQLRADSTLMGRRGFLGLGVLAGSSLLLAACGDDSGSVSSAGKEGGTLRWGWSAVTSWDPVTSSAGWD
158312311	NN + HMM	extracellular solute-binding protein family 5	MIDGALSRRQVLGAALATVALAGASSCAGEEQSSGDGGSGRPSASREQTLSLAIQATPNSFDPAELTSGQ
158315092	NN + HMM	extracellular solute-binding protein family 5	MLRRRRFLFVAVASGLAAVLTACGGSGSPSTSSASGEPVAGGHGRILMLGEPRSLDPAALGNAYAINAAV
158319006	none	FAD linked oxidase domain protein	MDETGRMFDRRGALRLAGVGLVALGTGGLAAGLAGCGGDDNGEPTERDWSRLADRLSGRLVRPGGAEYPT
158317506	none	flavin reductase domain protein FMN-binding	MSIEAARSSRRAALRHLAAPVAVLTVCHEGSSHGTTVSALVRVSQSPLLLGACLRAGSELAGLAVADGRF
158318718	NN + HMM	Glucan endo-1,3-beta-D-glucosidase	MPNRRTFLLAASAAVAGTAGGAVWAAAGSREHAALAAGAGLPLTVVNHTYRYANNQIWLYVVGTDLITGR
158311986	none	glucose-methanol-choline oxidoreductase	MVVRHAPFPVSRRTCMPGGMMGHMGGDETERSGADIERRDDCDVLVIGSGFGGSVTALRLAEKGYRVTVV
158315203	none	hydrogenase (NiFe) small subunit HydA	MTSESGRPLSARLADAGVDRRSFLKFCAGITATLALPAQLAPRVAYALDKVDRPTVIWLEFQDCAGDSEA
158312214	none	hypothetical protein Franean1_0350	MSRAGSETGVFSASWSRRRDLVPAVGLTGGAGGSVGQPVPAGPVRRAERGRRHPVLAVTGDRTRHERSAT
158312243	NN + HMM	hypothetical protein Franean1_0379	MGIVNKVRWLNRRTAVSAMSGIAGTLLIGMGGCAPSAGGHPPSGPEGDWEITVYYTAVERFHDGPPLTVR
158312602	NN + HMM	hypothetical protein Franean1_0746	MTEMSRRRVLSSAGVAGVLAATGFVATRPTEVEAATADSLRSFRSGQIKDLRIGGRAVRIAESSSDLVVT
158313230	none	hypothetical protein Franean1_1385	MIACDGLSLSEAVITGALHDVRYATALSQRRANIPHSFTAMIGGDVELRALAGRIQIRHPVQRIRGGTWP
158314006	NN + HMM	hypothetical protein Franean1_2172	MTSKIGRRTAILATSGLVSVAVTLGASATSAQALVPGGGPEVKKEKTVISYERVLWYDGKDKKHHEKKDR
158314133	HMM	hypothetical protein Franean1_2300	MSEPGRRAALAVGALLAVVGTAVCGVQTVDETSGEVRRVEHRVFSGDVQMVRVHTNSGRIQIAGAAGRVV
158317343	none	hypothetical protein Franean1_5593	MAGLTGVTRTRSERGFGRRPVLRAALFGISVVLVGLAVTVGHAAWRAHRYDVARGRATVVAEGTVINDRF
158318083	NN + HMM	hypothetical protein Franean1_6345	MSVRRRAAVVALSTTAALVVAAGPAATSALAFDGHDGPKGKHAAERVTKGHWSKIRWEKESWEKESWEKA
158318213	none	hypothetical protein Franean1_6478	MGEAGMTLRSTGTDAGMDGPVLERRSRQRRRPFGGPQVPSPIGVRPDPVDAEGARAPAPARQAPARPASA
158318408	NN + HMM	hypothetical protein Franean1_6673	MSVLSRRGVFLAALLGAGGSVGCTTGPDERRPEPEVPAVNGLSAPAAPPMPPHLQSFFGEELIMRRRGAF
158318996	none	hypothetical protein Franean1_7279	MSGPGRPGEAGPDRRGWTRRALLASSLGAFALAGTGCGLVSDDQPFDPASEILPPDTAAPVAAPATTAAA
158319000	NN + HMM	hypothetical protein Franean1_7283	MRTISPGRSRRRAAVLLTAGTLAAASVALTACGSGGGAGPQPSATPSTGTGTAAPSSAPATAATDPFATA
158318827	none	integral membrane sensor signal transduction histidine kinase	MTVILPWLPGFPVAVYCVRSRRRYFGAGSTAGIAFPRYCGFVFGWFSRFRDVCQGGLRRRPSLADVLVAL
158318226	none	integral membrane sensor signal transduction histidine kinase	MTHPRRQLLTAAALAGAAVTAACAAPRLLGAGTPPWSAPLAVDAVLLTAGVAAGWAPRARRRSERVLTIA
158318717	NN + HMM	Lysozyme	MSPLRGRHRRRRRQIISGTAALLTVGGAVGLAVVVPGTADAAGLDAAYSRTNDWGTGYSAQYQVTNSADS
158317033	NN + HMM	Methyltransferase type 12	MNRRALLPVAACAGVGINGLRLRARMRALAVIAPADEPVHPSHVFLLADGVRLDELARRAASAHALREGL
158316045	HMM	monooxygenase FAD-binding	MGMAGRRALVIGGGIAGPAAAIALARAGILPTVFEADADPESAGSLLLGVAPNGLRGLELLGVQGLDEAG
158319007	NN + HMM	NLP/P60 protein	MALGSGRRRSWLVWLGVGGFVTVAGAFLLISVLILLIAAPFLDDKNIGGRTIVNSEGIPAEYVQMIIDAA
158317440	HMM	NMT1/THI5 like domain protein	MATGSSTGFDRRGFLRGGMGTTAGVALLALGGGGLLAACGDDSSDGGSSGSGFGVLDIRFSWIKNTEFAG
158318938	none	oxidoreductase domain protein	MVCDGIGPTAHRRTAIGGTIGAVTTVPELVAPRDPGLSRAWRSDRRAARRRQPDLPVAMALVTDGSERST
158317574	HMM	Patatin	MPRKRASRRGLVLGAGGVLGSAWMIGALWAVESEQAIDVRDHDLVLGTSAGSVIAALLGLGVGADVMVNS
158316998	NN + HMM	phosphoesterase PA-phosphatase related	MARWARARRGVVCTAVVGVLAAALPVAAGLPAARAAGENTSTNVVIIWDRNAQTAIWDVAGQQPQVQARS
158313427	NN + HMM	Poly(3-hydroxybutyrate) depolymerase-like protein	MTKRDGPPRHRRATLLAAAALAVLPAASLVACGPGESLPIAAGGAGTTPGTGTGTGGAPTDGGTPSPGTA
158316962	none	polysaccharide deacetylase	MIARPSSGDGFGARGGCEAGGGAGGPSRRRLLGWSIAGAAGLTALGAVDPALAAPAAGRRSGAVSRVRGA
158313809	HMM	protein of unknown function DUF1501	MVKNLPAADQCTLSRRGVLAAAGAVGITAGVASVLPIRVAFADTPGRTLVVISLRGGMDGLNALVPGADP
158313448	NN + HMM	protein of unknown function DUF1501	MPLSRRRFLIASGVTGAGALAAGAGVLSWDALHGAAADRPLAAGTGVLVVVTLYGGNDGLNTVIPFQDPA
158316878	none	protein of unknown function DUF422	MLPWLATAVAVALQITYPLTSGDRRAAVTVLSVLAFLAAAVSHAAAVHGPAWAAVATALAAGTGLLAESV
158316208	HMM	protein of unknown function DUF608	MGERELSGAHRGGGVSRRTFVRGTAAAAGLAAFGGALAACTGSEPAAAVKPAVHPVPKAAYVRKLGAVPA
158315979	NN + HMM	protein of unknown function DUF839	MAVNRRQVVVGTGAAGLGFTLSGAVSSVFAGTASAATPKKFAGYGELVPDPKGLVDLPSGFRYTVLSRAG
158312677	NN + HMM	protein; putative signal peptide; putative peptidase domain	MVAERGRGDGLGTHRRRRWVAAAAVAAALCSVAPTVPTLAAAAAGDLPAGGATETVPPAPFSDLPGPFAG
158314726	NN + HMM	putative branched-chain amino acid transport system	MQDTALPQGRLTRRRSRRRAVGTLLAAPLALLVVAAACGTDDGGNTPGAGGATTNSDVLGPVNKAAGEPV
158318390	none	putative glycosyl transferase	MSVSKMDGIEGIMDDVTAESEPESRRGNVLLLSGSLGMGHDVMAEACATSLERRGFHTRTADCLRMTDGR
158316334	NN + HMM	putative lipoprotein	MIKTEHRLATRATRRGAVAAIAAATLIGAAACGSDSGSDGGGSAPTTASTAIPSALASYFPGKAASGDPV
158318525	NN + HMM	secreted protein	MTTTRRTLLAGSAAVATGTTAGAVLGAPAAQARTQPDGRQKPTVVLVHGAFADASGWNDVAARLIRDGYP
158318275	NN + HMM	short-chain dehydrogenase/reductase SDR	MTKDHRGARPPGRRSLLAGAAGLVTTVAAATAVPAGAAAAAPTPAPAPIPAPARRFAGKVVLVTGATSGI
158313521	none	transcriptional regulator, PaaX family	MTAPARLAGRDRDPGRGRRPTVRRPQVGAQGANPAPPTVDVVDLPRVQAGAQPQHLLTTLLGDYWAGRRE
158314479	none	transmembrane efflux protein	MRDRDRRNPLLAYAVSAAGSGVGSGALPIVAVLVLHASAFEVSMLSGLAGLTAAAVLLPLGAGIEHRRKR
158312741	none	twin-arginine translocation protein, TatB subunit	MFEPFAGGGRRGTLTVVFNGVGWGEVVVLLLIGLFVFGPDRLPRAARDAGRMLRQFRQMANGMRNDLRSE
158312353	NN + HMM	WD40 domain protein beta Propeller	MERRTFLRSAIAGTGVVAFSGAIWDTALAAPAQNGSSPYGSLLAADANGVMLPSGFTSRIVARSGQVVSG
158313196	NN + HMM	YD repeat protein	MRASPVRRRRSFIRSLCVLLAALLAATVTQFLPPVSGAASAAPTDAGTEVPPPTGPAERPDLITAQLTAR
