# Supplementary material for: Comparative secretome analysis suggests low plant cell wall degrading capacity in Frankia symbionts
Source: BMC Genomics. 2008 Jan 28;9:47. doi: 10.1186/1471-2164-9-47 (PMC2266912; doi:10.1186/1471-2164-9-47)
Supplement: Additional File 4 — The core Frankia secretome. This table lists the 161 proteins in the core Frankia secretome, with SignalP predictions listed for each strain. [file 1471-2164-9-47-S4.xls]

## Sheet: Sheet3
Additional File 4. The core Frankia secretome
				SignalP 3.0 prediction
CcI3 gi	ACN gi	EAN gi	CcI3	ACN	EAN	Category	Annotation
86742989	111225921	158312162	NN + HMM	NN + HMM	NN + HMM	Cell wall/growth	ATP-dependent metalloprotease FtsH
86740063	111221559	158316916	NN + HMM	none	NN + HMM	Cell wall/growth	Cell wall hydrolase/autolysin
86742986	111225918	158312165	NN + HMM	NN + HMM	NN + HMM	Cell wall/growth	D-alanyl-D-alanine carboxypeptidase
86742160	111225025	158313119	none	NN + HMM	NN + HMM	Cell wall/growth	Lytic transglycosylase catalytic
86739073	111220228	158318192	HMM	HMM	NN + HMM	Cell wall/growth	OmpA/MotB
86743215	111226209	158319049	NN + HMM	HMM	none	Cell wall/growth	parB-like partition proteins
86742322	111225208*	158312943	HMM	NN + HMM*	HMM	Cell wall/growth	penicillin-binding protein, transpeptidase
86743109	111226086	158312001	NN + HMM	NN + HMM	NN + HMM	Cell wall/growth	Peptidoglycan glycosyltransferase
86739921	111221357	158317022	NN	NN	NN	Cell wall/growth	Peptidoglycan glycosyltransferase
86741674	111224313*	158314338	NN + HMM	NN + HMM*	NN + HMM	Cell wall/growth	Peptidoglycan-binding domain 1
86742138	111224994	158313137	NN + HMM	NN + HMM	NN + HMM	Cell wall/growth	putative lipoprotein
86739919	111221355*	158317024	NN + HMM	HMM*	NN + HMM	Cell wall/growth	Rod shape-determining protein MreC
86742601	111225576	158312664	NN + HMM	NN + HMM	NN + HMM	Cell wall/growth	Septum formation initiator
86739377	111220633	158317707	NN + HMM	NN + HMM	none	Cell wall/growth	Serine-type D-Ala-D-Ala carboxypeptidase
86742920	111225850	158318320	NN + HMM	NN + HMM	NN + HMM	Cell wall/growth	Transglycosylase-like
86743040	111225991	158312080	NN + HMM	NN + HMM	NN + HMM	Cell wall/growth	Transglycosylase-like
86743041	111225992	158312078	NN + HMM	NN + HMM	HMM	Cell wall/growth	Transglycosylase-like
86739338	111220590	158317752	HMM	none	NN + HMM	Hydrolase	Alpha/beta hydrolase fold
86742141	111222591	158317255	HMM	NN + HMM	NN + HMM	Hydrolase	Hypothetical protein Francci3_3458; putative glycosidase
86739488	111220771*	158317574	HMM	HMM*	HMM	Hydrolase	Patatin
86740691	111223367*	158318071	NN + HMM	NN + HMM*	HMM	Hydrolase	Peptidase S1 and S6, chymotrypsin/Hap
86738792	111219598	158318956	NN	HMM	none	Hydrolase	Peptidase S1 and S6, chymotrypsin/Hap
86742624	111225604	158312643	NN + HMM	NN + HMM	NN + HMM	Hydrolase	Peptidase S8 and S53, subtilisin, kexin, sedolisin
86738795	111219601	158318953	NN + HMM	none	NN + HMM	Hydrolase	Poly(3-hydroxybutyrate) depolymerase-like
86739947	111221400	158314094	NN + HMM	none	NN + HMM	Hydrolase	Poly(3-hydroxybutyrate) depolymerase-like
86742587	111225562	158312677	none	HMM	NN + HMM	Hydrolase	Protein; putative signal peptide; putative peptidase domain
86741433	111223634	158313383	NN	none	HMM	Hydrolase	Putative esterase
86743055	111226008	158312060	none	HMM	HMM	Hydrolase	Putative secreted lipase
86738753	111219534*	158311883	NN + HMM	NN + HMM*	none	Hydrolase	Secretory lipase
86740209	111221743	158315969	NN + HMM	none	NN + HMM	Metabolism	4'-phosphopantetheinyl transferase
86741981	111222568	158315360	HMM	HMM	HMM	Metabolism	6-phosphogluconate dehydrogenase, NAD-binding
86742468	111225378	158312792	NN	none	NN	Metabolism	ABC-1
86742499	111225421	158312747	NN + HMM	none	NN + HMM	Metabolism	Alkaline phosphatase
86739279	111220529	158317806	HMM	NN + HMM	HMM	Metabolism	Aminotransferase, class I and II
86741780	111224479	158313659	HMM	HMM	HMM	Metabolism	Arsenite-transporting ATPase
86743005	111219977	158317240	HMM	NN + HMM	none	Metabolism	ATP-binding region, ATPase-like
86740994	111223139	158315942	none	NN	NN	Metabolism	Cobyrinic acid a,c-diamide synthase
86740024	111221515	158316952	NN	none	NN	Metabolism	Deoxyuridine 5'-triphosphate nucleotidohydrolase
86742732	111225759	158312520	NN	NN	none	Metabolism	Diaminopimelate decarboxylase
86739994	111221471	158313974	NN + HMM	none	NN	Metabolism	Diguanylate cyclase/phosphodiesterase (GGDEF & EAL domains)
86742980	111225912	158312173	NN	NN + HMM	NN + HMM	Metabolism	DNA topoisomerase
86742982	111225914	158312171	NN + HMM	NN	none	Metabolism	DNA-directed DNA polymerase
86739628	111220979	158317381	HMM	none	NN + HMM	Metabolism	Electron transport protein SCO1/SenC
86742957	111225887	158312196	HMM	NN + HMM	NN	Metabolism	Endoribonuclease L-PSP
86741110	111223268	158313853	none	NN + HMM	HMM	Metabolism	FAD linked oxidase domain protein
86741600	111221798	158315984	NN + HMM	NN + HMM	NN + HMM	Metabolism	Ferredoxin-dependent glutamate synthase
86739238	111220484	158317847	NN	NN	none	Metabolism	Ferredoxin--nitrite reductase
86743106	111226083	158312004	NN	NN	NN	Metabolism	FHA domain containing protein
86743083	111226044	158312032	HMM	none	NN + HMM	Metabolism	GCN5-related N-acetyltransferase
86740372	111223946	158313927	NN	NN	NN	Metabolism	Glucose-1-phosphate adenylyltransferase
86742295	111225178	158312975	HMM	none	HMM	Metabolism	Glycerol-3-phosphate dehydrogenase (NAD(P)+)
86739182	111220431	158317892	NN + HMM	none	NN	Metabolism	Glycine cleavage T protein (aminomethyl transferase)
86739435	111220696	158317635	none	HMM	HMM	Metabolism	Glycosyl transferase family 2
86740099	111221603*	158316879	NN	HMM*	HMM	Metabolism	Glycosyl transferase, family 2
86741872	111224594	158313560	HMM	NN + HMM	none	Metabolism	GTP cyclohydrolase II
86741518	111223759	158316036	HMM	none	NN + HMM	Metabolism	Homoserine O-acetyltransferase
86741971	111224671	158312459	NN + HMM	HMM	NN + HMM	Metabolism	K+ transporting ATPase, KdpC subunit
86741111	111223269	158313854	HMM	HMM	none	Metabolism	Ketopantoate reductase ApbA/PanE-like
86742615	111225592	158312648	NN + HMM	NN + HMM	none	Metabolism	Lipopolysaccharide biosynthesis
86742607	111225579	158312661	NN + HMM	NN	NN + HMM	Metabolism	MazG family protein
86742205	111225076	158313073	NN + HMM	NN + HMM	none	Metabolism	Metal dependent phosphohydrolase
86742950	111225879	158312203	HMM	none	NN + HMM	Metabolism	Metallophosphoesterase
86743059	111226014	158312054	NN	none	NN	Metabolism	Metallophosphoesterase
86739222	111220466	158317863	HMM	none	NN	Metabolism	Methyltransferase type 12
86738998	111220124	158318266	NN	NN	NN	Metabolism	Mur ligase
86739194	111220444*	158317879	NN + HMM	NN + HMM*	NN + HMM	Metabolism	NAD-dependent epimerase/dehydratase
86739570	111220942	158317410	none	HMM	HMM	Metabolism	NAD-dependent epimerase/dehydratase
86743050	111226003	158312065	none	HMM	NN + HMM	Metabolism	Pantoate--beta-alanine ligase
86740087	111221586	158316890	HMM	HMM	HMM	Metabolism	Peptidyl-prolyl cis-trans isomerase, cyclophilin type
86741302	111222297	158316636	HMM	NN + HMM	NN + HMM	Metabolism	Peptidylprolyl isomerase, FKBP-type
86738783	111219578	158318982	NN + HMM	NN + HMM	none	Metabolism	Poly-gamma-glutamate biosynthesis protein
86739748	111221191	158317266	NN + HMM	NN	none	Metabolism	Polysaccharide deacetylase
86740041	111221537	158316930	HMM	HMM	HMM	Metabolism	Protoporphyrinogen oxidase
86742356	111225245	158312911	NN	NN	NN	Metabolism	Putative tellurium resistance protein TerA
86740383	111223930	158314044	HMM	HMM	none	Metabolism	Pyruvate kinase
86739282	111220531	158317803	NN	NN	NN	Metabolism	Ribosomal protein L11
86739311	111220562	158317775	NN	none	NN	Metabolism	Ribosomal protein L18
86739294	111220545	158317792	NN	NN	NN	Metabolism	Ribosomal protein S10
86739531	111220881*	158317466	NN + HMM	NN*	none	Metabolism	Short-chain dehydrogenase/reductase SDR
86739067	111220217	158318204	HMM	HMM	HMM	Metabolism	Short-chain dehydrogenase/reductase SDR
86742277	111225154	158312998	none	HMM	NN + HMM	Metabolism	Signal recognition particle-docking protein FtsY
86739536	111220886	158317461	NN	none	NN	Metabolism	Squalene cyclase
86739884	111221318	158317049	NN + HMM	NN + HMM	NN + HMM	Metabolism	Stage II sporulation E
86742364	111225253	158312902	HMM	none	HMM	Metabolism	Thioredoxin-related
86743151	111226133	158318601	none	NN	HMM	Metabolism	UBA/THIF-type NAD/FAD binding protein
86740116	111221625*	158316860	NN	NN + HMM*	NN	Metabolism	UDP-N-acetylmuramyl-tripeptide synthetases
86739202	111220452	158317871	HMM	HMM	HMM	Metabolism	Uroporphyrinogen III synthase HEM4
86743179	111224714	158313386	HMM	NN	none	Metabolism	UvrD/REP helicase
86739025	111220158	158318243	NN + HMM	NN + HMM	NN + HMM	Regulation	Periplasmic sensor signal transduction histidine kinase
86739007	111220138	158318257	none	HMM	NN + HMM	Regulation	Multi-sensor signal transduction histidine kinase
86739036	111220169	158318232	NN + HMM	none	NN + HMM	Regulation	Periplasmic sensor signal transduction histidine kinase
86741096	111223229	158315648	NN + HMM	NN + HMM	NN + HMM	Regulation	Periplasmic sensor signal transduction histidine kinase
86741547	111223794	158314214	NN + HMM	NN + HMM	NN + HMM	Regulation	Periplasmic sensor signal transduction histidine kinase
86743061	111226019*	158312053	NN	NN*	NN + HMM	Regulation	Protein serine/threonine phosphatases
86742154	111225020	158313124	NN + HMM	NN + HMM	none	Regulation	Protein-tyrosine kinase
86739028	111220159	158313483	NN	NN	NN	Regulation	Putative transcriptional regulator
86742403	111225296	158312862	NN + HMM	none	NN + HMM	Regulation	Transcription termination factor Rho
86741094	111223216	158314276	HMM	none	HMM	Regulation	Transcriptional regulator, TetR family
86742252	111225129*	158313024	NN + HMM	NN + HMM*	NN + HMM	Solute-binding	ABC transporter, substrate-binding protein, aliphatic sulphonates
86742125	111224977*	158317330	HMM	NN + HMM*	HMM	Solute-binding	ABC-type branched-chain amino acid transport systems periplasmic component-like
86739057	111220204*	158318209	NN + HMM	NN + HMM*	NN + HMM	Solute-binding	Extracellular ligand-binding receptor
86740325	111224007	158313872	NN + HMM	NN + HMM	NN + HMM	Solute-binding	Extracellular ligand-binding receptor
86741514	111223750*	158314112	NN + HMM	NN + HMM*	NN + HMM	Solute-binding	Extracellular ligand-binding receptor
86740324	111224009	158313871	NN + HMM	none	HMM	Solute-binding	Extracellular ligand-binding receptor
86739179	111220428	158317895	NN + HMM	NN + HMM	NN + HMM	Solute-binding	Extracellular solute-binding protein, family 1
86741119	111223300	158316704	NN + HMM	NN + HMM	NN + HMM	Solute-binding	Extracellular solute-binding protein, family 3
86742202	111225073	158313076	NN + HMM	NN + HMM	HMM	Solute-binding	Extracellular solute-binding protein, family 3
86740346	111223974	158313902	NN + HMM	NN + HMM	NN + HMM	Solute-binding	Extracellular solute-binding protein, family 5
86741101	111223244	158314107	NN + HMM	HMM	NN + HMM	Solute-binding	Molybdenum ABC transporter, periplasmic molybdate-binding protein
86742940	111225870	158312216	NN + HMM	none	HMM	Solute-binding	Periplasmic phosphate binding protein
86738968	111220076*	158312577	NN + HMM	NN + HMM*	NN + HMM	Solute-binding	Putative sulfonate binding protein precursor
86739077	111220233*	158318181	NN + HMM	NN + HMM*	HMM	Solute-binding	TRAP-type uncharacterized transport system periplasmic component-like
86743037	111225986	158312084	HMM	NN + HMM	none	Hypothetical	Allergen V5/Tpx-1 related
86742209	111225080	158313069	NN + HMM	NN	none	Hypothetical	DEAD/DEAH box helicase-like
86742935	111225865	158312221	NN + HMM	NN + HMM	none	Hypothetical	HhH-GPD
86738760	111219542	158319012	none	HMM	NN + HMM	Hypothetical	Hypothetical protein Francci3_0037
86738763	111219548	158319008	NN	NN + HMM	NN + HMM	Hypothetical	Hypothetical protein Francci3_0040
86738789	111219591	158318965	NN	none	NN	Hypothetical	Hypothetical protein Francci3_0066
86738800	111219607	158318948	NN + HMM	NN + HMM	NN + HMM	Hypothetical	Hypothetical protein Francci3_0077
86738909	111224111	158318981	NN + HMM	NN + HMM	NN + HMM	Hypothetical	Hypothetical protein Francci3_0189
86738982	111220095	158318303	NN	NN	none	Hypothetical	Hypothetical protein Francci3_0265
86739009	111220142	158318253	HMM	HMM	HMM	Hypothetical	Hypothetical protein Francci3_0293
86739423	111220683	158317646	NN + HMM	NN	none	Hypothetical	Hypothetical protein Francci3_0710
86739453	111220717	158317614	none	HMM	HMM	Hypothetical	Hypothetical protein Francci3_0740
86739473	111220756	158317589	NN + HMM	none	NN	Hypothetical	Hypothetical protein Francci3_0760
86739485	111220768	158317577	HMM	HMM	none	Hypothetical	Hypothetical protein Francci3_0772
86739490	111220773	158317572	NN + HMM	HMM	NN + HMM	Hypothetical	Hypothetical protein Francci3_0777
86739502	111220806	158317543	none	NN + HMM	HMM	Hypothetical	Hypothetical protein Francci3_0789
86739565	111220935	158317416	NN + HMM	NN + HMM	NN + HMM	Hypothetical	Hypothetical protein Francci3_0852
86739866	111221294	158317064	none	NN + HMM	HMM	Hypothetical	Hypothetical protein Francci3_1158
86740363	111223957	158313918	NN + HMM	NN + HMM	none	Hypothetical	Hypothetical protein Francci3_1658
86741470	111223676*	158314336	NN + HMM	NN + HMM*	NN + HMM	Hypothetical	Hypothetical protein Francci3_2782
86741773	111224471	158313666	HMM	none	HMM	Hypothetical	Hypothetical protein Francci3_3087
86741826	111224541	158313608	HMM	NN	none	Hypothetical	Hypothetical protein Francci3_3140
86741841	111224558	158313592	none	NN + HMM	NN + HMM	Hypothetical	Hypothetical protein Francci3_3155
86741886	111224609	158313544	none	NN + HMM	HMM	Hypothetical	Hypothetical protein Francci3_3200
86742171	111225037	158313108	NN + HMM	NN + HMM	HMM	Hypothetical	Hypothetical protein Francci3_3489
86742565	111225535	158312696	none	HMM	NN + HMM	Hypothetical	Hypothetical protein Francci3_3886
86742567	111225539	158312694	NN + HMM	NN + HMM	none	Hypothetical	Hypothetical protein Francci3_3888
86742591	111225566	158312673	none	HMM	NN	Hypothetical	Hypothetical protein Francci3_3912
86742932	111225862	158312224	NN + HMM	NN + HMM	none	Hypothetical	Hypothetical protein Francci3_4257
86742966	111225895	158312188	NN + HMM	none	NN + HMM	Hypothetical	Hypothetical protein Francci3_4291
86743001	111225939	158312147	none	NN + HMM	NN	Hypothetical	Hypothetical protein Francci3_4326
86743185	111226172	158319016	HMM	HMM	HMM	Hypothetical	Hypothetical protein Francci3_4510
86743207	111226197	158319040	NN + HMM	NN + HMM	NN + HMM	Hypothetical	Hypothetical protein Francci3_4532
86741301	111222298	158316635	none	HMM	HMM	Hypothetical	Hypothetical protein; transcriptional regulator-like
86738890	111219845	158313864	NN + HMM	NN + HMM	NN + HMM	Hypothetical	Kelch repeat protein
86738764	111219549	158319007	NN + HMM	none	NN + HMM	Hypothetical	NLP/P60
86739139	111220375	158317946	none	HMM	NN + HMM	Hypothetical	NLP/P60 protein
86740167	111221695	158316766	none	HMM	HMM	Hypothetical	NLP/P60 protein
86742852	111219595	158318959	NN + HMM	NN	NN + HMM	Hypothetical	Nuclear export factor GLE1
86742463	111225373	158312797	NN + HMM	NN + HMM	NN + HMM	Hypothetical	PDZ/DHR/GLGF
86739984	111221457	158313956	none	NN	NN	Hypothetical	Protein of unknown function DUF218
86740074	111221572	158316903	NN	NN	NN	Hypothetical	Protein of unknown function DUF28
86743221	111226215	158319056	NN	NN + HMM	HMM	Hypothetical	Protein of unknown function DUF37
86740110	111221619	158316866	NN + HMM	NN + HMM	NN + HMM	Hypothetical	Protein of unknown function DUF58
86739471	111220754*	158317591	HMM	HMM*	HMM	Hypothetical	Protein of unknown function DUF58
86743113	111226090	158311997	NN	HMM	none	Hypothetical	Protein of unknown function DUF881
86739223	111220468	158317862	NN + HMM	none	HMM	Hypothetical	Putative secreted protein
86742088	111225003	158315979	NN + HMM	NN + HMM	NN + HMM	Hypothetical	Twin-arginine translocation pathway signal
86739043	111220185*	158319036	HMM	HMM*	NN + HMM	Hypothetical	von Willebrand factor, type A
* Signal peptide predicted after manual inspection/re-annotation of start codon region (see Methods)
NN, Neural Networks; HMM, Hidden Markov Models
